# Supplementary material for: Genomic adaptation to extreme climate conditions in beef cattle as a consequence of cross-breeding program
Source: BMC Genomics. 2023 Apr 6;24:186. doi: 10.1186/s12864-023-09235-2 (PMC10080750; doi:10.1186/s12864-023-09235-2)
Supplement: Supplementary file 1 — Additional file 1 [file 12864_2023_9235_MOESM1_ESM.xlsx]

## Sheet: Table-S1
Table S1: Overview of sample information and sequencing statistics
Sample ID	Accession number	Country of origin	Species/Subspecies	Mapping rate	Depth (X)
Mongolia01	This study	China	Bos taurus	0.9993	12.17
Mongolia02	This study	China	Bos taurus	0.9989	6.91
Mongolia03	This study	China	Bos taurus	0.9911	8.32
Mongolia04	This study	China	Bos taurus	0.9912	6.23
Mongolia05	This study	China	Bos taurus	0.9895	7.33
Mongolia06	This study	China	Bos taurus	0.9953	7.96
Mongolia07	This study	China	Bos taurus	0.9965	7.88
Mongolia08	This study	China	Bos taurus	0.9821	8.38
Mongolia09	This study	China	Bos taurus	0.9577	6.36
Mongolia10	This study	China	Bos taurus	0.9879	7.84
Mongolia11	This study	China	Bos taurus	0.9868	8.63
Mongolia12	This study	China	Bos taurus	0.9819	6.52
Mongolia13	This study	China	Bos taurus	0.9984	13.17
Mongolia14	This study	China	Bos taurus	0.9924	7.7
Mongolia15	This study	China	Bos taurus	0.9988	6.83
Mongolia16	This study	China	Bos taurus	0.9968	11.19
Mongolia17	This study	China	Bos taurus	0.9865	7.85
Mongolia18	This study	China	Bos taurus	0.9792	7.14
Mongolia19	This study	China	Bos taurus	0.9581	6.53
Mongolia20	This study	China	Bos taurus	0.9967	7.93
Mongolia21	This study	China	Bos taurus	0.9875	7.86
Mongolia22	This study	China	Bos taurus	0.9835	6.88
Mongolia23	This study	China	Bos taurus	0.9864	8.98
Mongolia24	This study	China	Bos taurus	0.9977	6.36
Mongolia25	This study	China	Bos taurus	0.9966	6.24
Mongolia26	This study	China	Bos taurus	0.9841	8.63
Mongolia27	This study	China	Bos taurus	0.9913	6.52
Mongolia28	This study	China	Bos taurus	0.9981	13.17
Mongolia29	This study	China	Bos taurus	0.9926	7.7
Mongolia30	This study	China	Bos taurus	0.9789	6.83
Mongolia31	This study	China	Bos taurus	0.9477	12.17
Mongolia32	This study	China	Bos taurus	0.9899	6.93
Mongolia33	This study	China	Bos taurus	0.9561	7.22
Mongolia34	This study	China	Bos taurus	0.9899	6.23
Mongolia35	This study	China	Bos taurus	0.9644	7.33
Mongolia36	This study	China	Bos taurus	0.9985	6.96
Mongolia37	This study	China	Bos taurus	0.98382	7.88
Mongolia38	This study	China	Bos taurus	0.96914	8.05
Mongolia39	This study	China	Bos taurus	0.95446	6.65
Mongolia40	This study	China	Bos taurus	0.9911	6.24
Mongolia41	This study	China	Bos taurus	0.9932	8.63
Mongolia42	This study	China	Bos taurus	0.9953	6.52
Mongolia43	This study	China	Bos taurus	0.9974	13.11
Mongolia44	This study	China	Bos taurus	0.9925	7.11
Mongolia45	This study	China	Bos taurus	0.9645	7.13
Cross-bred	This study	China	Mongolia × Red-Angus	0.9843	6.91
Cross-bred	This study	China	Mongolia × Red-Angus	0.9916	7.34
Cross-bred	This study	China	Mongolia × Red-Angus	0.9822	7.98
Cross-bred	This study	China	Mongolia × Red-Angus	0.9752	8.14
Cross-bred	This study	China	Mongolia × Red-Angus	0.9478	7.74
Cross-bred	This study	China	Mongolia × Red-Angus	0.9801	7.38
Cross-bred	This study	China	Mongolia × Red-Angus	0.9761	6.79
Cross-bred	This study	China	Mongolia × Red-Angus	0.9837	9.39
Cross-bred	This study	China	Mongolia × Red-Angus	0.9695	6.81
Cross-bred	This study	China	Mongolia × Red-Angus	0.9915	7.71
Cross-bred	This study	China	Mongolia × Red-Angus	0.9863	8.6
Cross-bred	This study	China	Mongolia × Red-Angus	0.9698	6.91
Cross-bred	This study	China	Mongolia × Red-Angus	0.9985	7.01
Cross-bred	This study	China	Mongolia × Red-Angus	0.9939	7.81
Cross-bred	This study	China	Mongolia × Red-Angus	0.9861	7.01
Cross-bred	This study	China	Mongolia × Red-Angus	0.9973	7.27
Cross-bred	This study	China	Mongolia × Red-Angus	0.9981	7.55
Cross-bred	This study	China	Mongolia × Red-Angus	0.9979	6.08
Cross-bred	This study	China	Mongolia × Red-Angus	0.97	7.12
Cross-bred	This study	China	Mongolia × Red-Angus	0.9421	6.93
Cross-bred	This study	China	Mongolia × Red-Angus	0.9842	8.3
Cross-bred	This study	China	Mongolia × Red-Angus	0.982	6.88
Cross-bred	This study	China	Mongolia × Red-Angus	0.9798	7.16
Cross-bred	This study	China	Mongolia × Red-Angus	0.9776	7.08
Cross-bred	This study	China	Mongolia × Red-Angus	0.9929	7.67
Cross-bred	This study	China	Mongolia × Red-Angus	0.97	7.14
Cross-bred	This study	China	Mongolia × Red-Angus	0.9442	7.04
Cross-bred	This study	China	Mongolia × Red-Angus	0.9928	7.02
Cross-bred	This study	China	Mongolia × Red-Angus	0.9868	6.42
Cross-bred	This study	China	Mongolia × Red-Angus	0.9921	6.73
Cross-bred	This study	China	Mongolia × Red-Angus	0.9912	6.72
Cross-bred	This study	China	Mongolia × Red-Angus	0.9791	7.36
Cross-bred	This study	China	Mongolia × Red-Angus	0.9887	7.6
Cross-bred	This study	China	Mongolia × Red-Angus	0.9899	6.76
Cross-bred	This study	China	Mongolia × Red-Angus	0.9983	6.37
Cross-bred	This study	China	Mongolia × Red-Angus	0.9844	7.74
Cross-bred	This study	China	Mongolia × Red-Angus	0.9917	6.08
Cross-bred	This study	China	Mongolia × Red-Angus	0.9936	7.83
Cross-bred	This study	China	Mongolia × Red-Angus	0.9881	7.28
Cross-bred	This study	China	Mongolia × Red-Angus	0.9882	7.87
Cross-bred	This study	China	Mongolia × Red-Angus	0.9577	7.36
Cross-bred	This study	China	Mongolia × Red-Angus	0.9853	7.19
Cross-bred	This study	China	Mongolia × Red-Angus	0.9948	8.35
Cross-bred	This study	China	Mongolia × Red-Angus	0.9929	7.05
Cross-bred	This study	China	Mongolia × Red-Angus	0.9967	7.29
Cross-bred	This study	China	Mongolia × Red-Angus	0.9953	7.32
Cross-bred	This study	China	Mongolia × Red-Angus	0.9942	6.96
Cross-bred	This study	China	Mongolia × Red-Angus	0.9982	6.697
Cross-bred	This study	China	Mongolia × Red-Angus	0.998	6.06
Cross-bred	This study	China	Mongolia × Red-Angus	0.9983	6.37
Cross-bred	This study	China	Mongolia × Red-Angus	0.9986	6.41
Cross-bred	This study	China	Mongolia × Red-Angus	0.9923	7.65
Cross-bred	This study	China	Mongolia × Red-Angus	0.9936	6.04
Cross-bred	This study	China	Mongolia × Red-Angus	0.9729	7.53
Cross-bred	This study	China	Mongolia × Red-Angus	0.9817	7.28
Cross-bred	This study	China	Mongolia × Red-Angus	0.9905	6.86
Cross-bred	This study	China	Mongolia × Red-Angus	0.9993	7.14
Cross-bred	This study	China	Mongolia × Red-Angus	0.9854	7.54
Cross-bred	This study	China	Mongolia × Red-Angus	0.9927	7.18
Cross-bred	This study	China	Mongolia × Red-Angus	0.9983	7.88
Cross-bred	This study	China	Mongolia × Red-Angus	0.9817	7.98
Cross-bred	This study	China	Mongolia × Red-Angus	0.9651	6.88
Cross-bred	This study	China	Mongolia × Red-Angus	0.9485	6.85
Cross-bred	This study	China	Mongolia × Red-Angus	0.9844	6.99
Cross-bred	This study	China	Mongolia × Red-Angus	0.9912	6.73
Kazakh01	SRR5507260	China	Bos taurus	0.9978	13.11
Kazakh02	SRR5507259	China	Bos taurus	0.9979	12.18
Kazakh03	SRR5507258	China	Bos taurus	0.9983	12.8
Kazakh04	SRR5507257	China	Bos taurus	0.9984	9.04
Kazakh05	SRR5507256	China	Bos taurus	0.9977	12.14
Jersey01	SRR2016774	Channel Islands	Bos taurus	0.9974	7.74
Jersey02	SRR2016776	Channel Islands	Bos taurus	0.997	9.89
Jersey03	SRR2016799	Channel Islands	Bos taurus	0.9984	3.92
Jersey04	SRR14765501	Channel Islands	Bos taurus	0.9982	12
Jersey05	SRR14765505	Channel Islands	Bos taurus	0.9982	11.2
Tibetan01	SRR5507251	China	Bos taurus	0.9978	11.27
Tibetan02	SRR5507250	China	Bos taurus	0.9975	11.3
Tibetan03	SRR5507247	China	Bos taurus	0.9985	27.06
Tibetan04	SRR5507246	China	Bos taurus	0.9845	25.36
Tibetan05	SRR5507245	China	Bos taurus	0.9984	11.19
Tibetan06	SRR5507244	China	Bos taurus	0.9982	11.42
Tibetan07	SRR5507243	China	Bos taurus	0.9984	14.2
Rashoki01	ERR454987	Iran	Bos taurus	0.9989	14.08
Rashoki02	ERR454988	Iran	Bos taurus	0.999	12.63
Rashoki03	ERR454989	Iran	Bos taurus	0.9991	13.94
Rashoki04	ERR454991	Iran	Bos taurus	0.9975	16.58
Rashoki05	ERR454992	Iran	Bos taurus	0.9986	14.63
Rashoki06	ERR454993	Iran	Bos taurus	0.9991	12.34
Rashoki07	ERR454994	Iran	Bos taurus	0.999	13.87
Rashoki08	ERR454990	Iran	Bos taurus	0.9989	13.6
Holstein01	SRR1346386	Netherlands	Bos taurus	0.9917	13.28
Holstein02	SRR1346390	Netherlands	Bos taurus	0.9912	12.74
Holstein03	SRR1346392	Netherlands	Bos taurus	0.9875	10.44
Holstein04	SRR1348583	Netherlands	Bos taurus	0.9903	24.35
Holstein05	SRR1348592	Netherlands	Bos taurus	0.9965	13.75
Hereford01	SRR1343160	United Kingdom	Bos taurus	0.9801	11.93
Hereford02	SRR1346382	United Kingdom	Bos taurus	0.9477	11.57
Hereford03	SRR1346383	United Kingdom	Bos taurus	0.9859	11.63
Hereford04	SRR1346385	United Kingdom	Bos taurus	0.9868	12.32
Hereford05	SRR1346387	United Kingdom	Bos taurus	0.989	12.72
Ankole01	ERR320247	Africa	Bos taurus	0.9984	13.71
Ankole02	ERR320264	Africa	Bos taurus	0.9986	14.2
Ankole03	ERR320245	Africa	Bos taurus	0.9988	13.28
Ankole04	ERR320251	Africa	Bos taurus	0.9968	13.35
Ankole05	ERR320255	Africa	Bos taurus	0.9985	13.59
Kenana01	SRR20218678	Africa	Bos taurus	0.9912	16.2
Kenana02	SRR20218679	Africa	Bos taurus	0.9981	16
Kenana03	SRR20218680	Africa	Bos taurus	0.9967	15.2
Kenana04	SRR20218681	Africa	Bos taurus	0.9975	18
Kenana05	SRR20218682	Africa	Bos taurus	0.9885	14.55
N'Dama01	SRR3693229	Africa	Bos taurus	0.9914	13.7
N'Dama02	SRR3693373	Africa	Bos taurus	0.9917	17.8
N'Dama03	SRR3693375	Africa	Bos taurus	0.9936	16.3
N'Dama04	SRR3693376	Africa	Bos taurus	0.991	16.23
N'Dama05	SRR3693378	Africa	Bos taurus	0.9985	15.8
N'Dama06	SRR3693379	Africa	Bos taurus	0.9983	16
Red Angus01	SRR1525580	United Kingdom	Bos taurus	0.9941	9.52
Red Angus02	SRR1525581	United Kingdom	Bos taurus	0.9948	7.45
Red Angus03	SRR1525600	United Kingdom	Bos taurus	0.9918	7.02
Red Angus04	SRR1525613	United Kingdom	Bos taurus	0.9938	6.71
Red Angus05	SRR1525614	United Kingdom	Bos taurus	0.9926	7.31
Red Angus06	SRR1343172	United Kingdom	Bos taurus	0.9861	14.39
Red Angus07	SRR1355239	United Kingdom	Bos taurus	0.9904	15.42
Red Angus08	SRR1365103	United Kingdom	Bos taurus	0.9863	16.57
Red Angus09	SRR1365113	United Kingdom	Bos taurus	0.9881	14.93
Red Angus10	SRR1425153	United Kingdom	Bos taurus	0.9942	18.08
Domestic Yak	SRR2058046	China	Bos grunniens	0.9979	18.61

## Sheet: Table-S2
Table S2: Introgressed genomic segments from Mongolian cattle into cross-bred population
Chr	Start	End	Gene	genomic-lenth	Gene-ID	BIOTYPE	Consequence
1	15340512	15347328	NCAM2	6816	ENSBTAG00000003301	protein_coding	intron_variant,feature_elongation
1	19307144	19311220	U6	4076	ENSBTAG00000055283	snRNA	transcript_amplification
1	33712354	33716470	CADM2	4116	ENSBTAG00000009219	protein_coding	coding_sequence_variant,5_prime_UTR_variant,intron_variant
1	38317242	38319645	STX19	2403	ENSBTAG00000005162	protein_coding	intron_variant,feature_elongation
1	41467419	41470308	EPHA6	2889	ENSBTAG00000044111	protein_coding	intron_variant,feature_elongation
1	42547178	42553591	OR5H33	6413	ENSBTAG00000051784	protein_coding	transcript_amplification
1	42564116	42569176	OR5H31	5060	ENSBTAG00000051905	protein_coding	upstream_gene_variant
1	45958138	45960811	SENP7	2673	ENSBTAG00000016932	protein_coding	intron_variant,feature_elongation
1	56543485	56546011	PHLDB2	2526	ENSBTAG00000001209	protein_coding	intron_variant,feature_elongation
1	64497713	64509346	CFAP91	11633	ENSBTAG00000001293	protein_coding	intron_variant,feature_elongation
1	66136754	66138439	HCLS1	1685	ENSBTAG00000001009	protein_coding	intron_variant,feature_elongation
1	67415480	67422491	PDIA5	7011	ENSBTAG00000018877	protein_coding	intron_variant,feature_elongation
1	67552208	67563566	SEC22A	11358	ENSBTAG00000014797	protein_coding	5_prime_UTR_variant,intron_variant
1	73163903	73167525	LRRC15	3622	ENSBTAG00000038600	protein_coding	upstream_gene_variant
1	75244616	75248226	FGF12	3610	ENSBTAG00000012413	protein_coding	intron_variant,feature_elongation
1	76368952	76373905	GMNC	4953	ENSBTAG00000051592	protein_coding	upstream_gene_variant
1	79582224	79592029	BCL6	9805	ENSBTAG00000001511	protein_coding	intron_variant,feature_elongation
1	79899337	79919361	RTP4	20024	ENSBTAG00000032265	protein_coding	transcript_amplification
1	79990916	80002405	MASP1	11489	ENSBTAG00000012467	protein_coding	upstream_gene_variant
1	87371159	87376201	USP13	5042	ENSBTAG00000005946	protein_coding	intron_variant,feature_elongation
1	87371159	87376201	PEX5L	5042	ENSBTAG00000013219	protein_coding	intron_variant,feature_elongation
1	93353383	93359380	NLGN1	5997	ENSBTAG00000031891	protein_coding	intron_variant,feature_elongation
1	94365846	94368840	SPATA16	2994	ENSBTAG00000031802	protein_coding	intron_variant,feature_elongation
1	95300996	95304296	FNDC3B	3300	ENSBTAG00000019376	protein_coding	intron_variant,feature_elongation
1	109222088	109224139	RSRC1	2051	ENSBTAG00000031561	protein_coding	intron_variant,feature_elongation
1	112099118	112106471	PLCH1	7353	ENSBTAG00000008307	protein_coding	splice_polypyrimidine_tract_variant,coding_sequence_variant,intron_variant,feature_elongation
1	112527400	112539223	MME	11823	ENSBTAG00000002075	protein_coding	splice_polypyrimidine_tract_variant,coding_sequence_variant,intron_variant,feature_elongation
1	116712449	116724093	P2RY12	11644	ENSBTAG00000015837	protein_coding	intron_variant,feature_elongation
1	116712449	116724093	MED12L	11644	ENSBTAG00000021703	protein_coding	splice_polypyrimidine_tract_variant,coding_sequence_variant,intron_variant,feature_elongation
1	118419330	118424560	COMMD2	5230	ENSBTAG00000005068	protein_coding	downstream_gene_variant
1	125242182	125246297	SLC9A9	4115	ENSBTAG00000031178	protein_coding	intron_variant,feature_elongation
1	128556726	128560503	CLSTN2	3777	ENSBTAG00000008714	protein_coding	splice_polypyrimidine_tract_variant,coding_sequence_variant,intron_variant,feature_elongation
1	132907005	132911544	STAG1	4539	ENSBTAG00000035437	protein_coding	splice_polypyrimidine_tract_variant,coding_sequence_variant,intron_variant,feature_elongation
1	140127341	140133841	DSCAM	6500	ENSBTAG00000004754	protein_coding	splice_polypyrimidine_tract_variant,coding_sequence_variant,3_prime_UTR_variant,intron_variant
1	142003163	142008308	RIPK4	5145	ENSBTAG00000021251	protein_coding	downstream_gene_variant
1	149617258	149623183	DYRK1A	5925	ENSBTAG00000001771	protein_coding	splice_polypyrimidine_tract_variant,coding_sequence_variant,5_prime_UTR_variant,intron_variant,feature_elongation
2	6772070	6775069	SLC40A1	2999	ENSBTAG00000010498	protein_coding	upstream_gene_variant
2	10642006	10643915	FSIP2	1909	ENSBTAG00000003645	protein_coding	intron_variant,feature_elongation
2	10642847	10645262	FSIP2	2415	ENSBTAG00000003645	protein_coding	intron_variant,feature_elongation
2	17430703	17437188	ZNF385B	6485	ENSBTAG00000003120	protein_coding	splice_polypyrimidine_tract_variant,coding_sequence_variant,intron_variant,feature_elongation
2	22455402	22458829	SP9	3427	ENSBTAG00000014949	protein_coding	upstream_gene_variant
2	24938947	24940958	CYBRD1	2011	ENSBTAG00000007898	protein_coding	intron_variant,feature_elongation
2	25731891	25734126	SP5	2235	ENSBTAG00000003207	protein_coding	upstream_gene_variant
2	27430128	27441225	CERS6	11097	ENSBTAG00000044179	protein_coding	splice_polypyrimidine_tract_variant,coding_sequence_variant,intron_variant,feature_elongation
2	30226850	30231700	SCN1A	4850	ENSBTAG00000018520	protein_coding	intron_variant,feature_elongation
2	30672869	30677130	CSRNP3	4261	ENSBTAG00000039091	protein_coding	intron_variant,feature_elongation
2	35023715	35030063	PSMD14	6348	ENSBTAG00000021691	protein_coding	intron_variant,feature_elongation
2	39728158	39732240	GPD2	4082	ENSBTAG00000009770	protein_coding	intron_variant,feature_elongation
2	52669425	52686302	GTDC1	16877	ENSBTAG00000001132	protein_coding	intron_variant,feature_elongation
2	56676679	56684105	LRP1B	7426	ENSBTAG00000024632	protein_coding	splice_polypyrimidine_tract_variant,coding_sequence_variant,intron_variant,feature_elongation
2	58399355	58401726	NXPH2	2371	ENSBTAG00000018147	protein_coding	intron_variant,feature_elongation
2	59147671	59154158	HNMT	6487	ENSBTAG00000014432	protein_coding	splice_polypyrimidine_tract_variant,coding_sequence_variant,intron_variant,feature_elongation
2	62225459	62229628	RAB3GAP1	4169	ENSBTAG00000013449	protein_coding	intron_variant,feature_elongation
2	76925604	76938582	CNTNAP5	12978	ENSBTAG00000031898	protein_coding	downstream_gene_variant
2	86244923	86266203	BOLL	21280	ENSBTAG00000031614	protein_coding	splice_polypyrimidine_tract_variant,coding_sequence_variant,intron_variant,feature_elongation
2	87955859	87965215	SATB2	9356	ENSBTAG00000016334	protein_coding	splice_polypyrimidine_tract_variant,coding_sequence_variant,intron_variant,feature_elongation
2	93589106	93594426	PARD3B	5320	ENSBTAG00000010293	protein_coding	intron_variant,feature_elongation
2	97463050	97467994	MAP2	4944	ENSBTAG00000018130	protein_coding	intron_variant,feature_elongation
2	97665971	97673351	UNC80	7380	ENSBTAG00000015415	protein_coding	splice_polypyrimidine_tract_variant,coding_sequence_variant,intron_variant,feature_elongation
2	99401617	99408180	ERBB4	6563	ENSBTAG00000012647	protein_coding	intron_variant,feature_elongation
2	101066755	101068998	IKZF2	2243	ENSBTAG00000037804	protein_coding	intron_variant,feature_elongation
2	102440738	102443971	VWC2L	3233	ENSBTAG00000053460	protein_coding	intron_variant,feature_elongation
2	106611288	106616005	ZNF142	4717	ENSBTAG00000026772	protein_coding	splice_polypyrimidine_tract_variant,coding_sequence_variant,5_prime_UTR_variant,intron_variant,feature_elongation
2	106611288	106616005	BCS1L	4717	ENSBTAG00000003813	protein_coding	upstream_gene_variant
2	110470443	110476836	PAX3	6393	ENSBTAG00000009950	protein_coding	coding_sequence_variant,5_prime_UTR_variant,intron_variant
2	110642226	110648242	SGPP2	6016	ENSBTAG00000046649	protein_coding	splice_polypyrimidine_tract_variant,coding_sequence_variant,intron_variant,feature_elongation
2	116225655	116231332	SPHKAP	5677	ENSBTAG00000021328	protein_coding	intron_variant,feature_elongation
2	119170204	119177026	B3GNT7	6822	ENSBTAG00000001359	protein_coding	coding_sequence_variant,5_prime_UTR_variant,intron_variant
2	119290837	119296455	NMUR1	5618	ENSBTAG00000017684	protein_coding	coding_sequence_variant,5_prime_UTR_variant
2	124866176	124870622	TRNAU1AP	4446	ENSBTAG00000010393	protein_coding	splice_polypyrimidine_tract_variant,coding_sequence_variant,intron_variant,feature_elongation
2	125929711	125936280	MAP3K6	6569	ENSBTAG00000010254	protein_coding	splice_polypyrimidine_tract_variant,coding_sequence_variant,3_prime_UTR_variant,intron_variant
2	125936401	125941810	TMEM222	5409	ENSBTAG00000010249	protein_coding	downstream_gene_variant
2	130966992	130974482	HSPG2	7490	ENSBTAG00000017122	protein_coding	splice_polypyrimidine_tract_variant,coding_sequence_variant,intron_variant,feature_elongation
2	132875974	132883152	RNF186	7178	ENSBTAG00000030367	protein_coding	upstream_gene_variant
2	132948262	132951602	TMCO4	3340	ENSBTAG00000007998	protein_coding	intron_variant,feature_elongation
2	133546532	133551039	UBR4	4507	ENSBTAG00000015240	protein_coding	splice_polypyrimidine_tract_variant,coding_sequence_variant,intron_variant,feature_elongation
2	133757079	133763370	ALDH4A1	6291	ENSBTAG00000030335	protein_coding	intron_variant,feature_elongation
2	135252464	135258640	PADI4	6176	ENSBTAG00000012052	protein_coding	downstream_gene_variant
2	135258681	135263902	PADI6	5221	ENSBTAG00000038945	protein_coding	upstream_gene_variant
3	44281	46158	OR5W25P	1877	ENSBTAG00000047047	protein_coding	upstream_gene_variant
3	1071186	1079385	RCSD1	8199	ENSBTAG00000014151	protein_coding	intron_variant,feature_elongation
3	3096944	3103127	TMCO1	6183	ENSBTAG00000010009	protein_coding	upstream_gene_variant
3	8598984	8601940	ITLN2	2956	ENSBTAG00000048662	protein_coding	splice_polypyrimidine_tract_variant,intron_variant,feature_elongation
3	10858816	10884564	OR6N2	25748	ENSBTAG00000012437	protein_coding	upstream_gene_variant
3	10858816	10884564	OR10AA1C	25748	ENSBTAG00000051178	protein_coding	transcript_amplification
3	10858816	10884564	OR10AA1	25748	ENSBTAG00000052448	protein_coding	downstream_gene_variant
3	11320845	11323565	OR10K1	2720	ENSBTAG00000049967	protein_coding	upstream_gene_variant
3	14895224	14901004	SYT11	5780	ENSBTAG00000011209	protein_coding	intron_variant,feature_elongation
3	15007834	15022051	GON4L	14217	ENSBTAG00000020356	protein_coding	splice_polypyrimidine_tract_variant,coding_sequence_variant,intron_variant,feature_elongation
3	15404141	15412893	THBS3	8752	ENSBTAG00000000057	protein_coding	upstream_gene_variant
3	15404141	15412893	MTX1	8752	ENSBTAG00000014840	protein_coding	splice_polypyrimidine_tract_variant,coding_sequence_variant,3_prime_UTR_variant,intron_variant
3	15404141	15412893	GBA	8752	ENSBTAG00000014841	protein_coding	splice_polypyrimidine_tract_variant,coding_sequence_variant,5_prime_UTR_variant,3_prime_UTR_variant,intron_variant
3	15621119	15636458	SHC1	15339	ENSBTAG00000019838	protein_coding	splice_polypyrimidine_tract_variant,coding_sequence_variant,3_prime_UTR_variant,intron_variant
3	15636459	15656700	PMVK	20241	ENSBTAG00000017819	protein_coding	upstream_gene_variant
3	15646796	15667558	PBXIP1	20762	ENSBTAG00000004552	protein_coding	downstream_gene_variant
3	18180461	18185365	CRCT1	4904	ENSBTAG00000008700	protein_coding	splice_polypyrimidine_tract_variant,coding_sequence_variant,5_prime_UTR_variant,3_prime_UTR_variant,intron_variant
3	26184038	26189210	TTF2	5172	ENSBTAG00000015392	protein_coding	upstream_gene_variant
3	29866008	29870371	MAGI3	4363	ENSBTAG00000019611	protein_coding	intron_variant,feature_elongation
3	31384925	31388862	KCND3	3937	ENSBTAG00000031654	protein_coding	intron_variant,feature_elongation
3	34589465	34594143	STXBP3	4678	ENSBTAG00000007330	protein_coding	splice_polypyrimidine_tract_variant,coding_sequence_variant,intron_variant,feature_elongation
3	42371213	42377566	SLC30A7	6353	ENSBTAG00000019027	protein_coding	splice_polypyrimidine_tract_variant,coding_sequence_variant,intron_variant,feature_elongation
3	42548203	42554863	VCAM1	6660	ENSBTAG00000007773	protein_coding	splice_polypyrimidine_tract_variant,coding_sequence_variant,3_prime_UTR_variant,intron_variant
3	44547171	44554459	SNX7	7288	ENSBTAG00000031461	protein_coding	intron_variant,feature_elongation
3	44547171	44554459	SNX7	7288	ENSBTAG00000031461	protein_coding	intron_variant,feature_elongation
3	46184523	46189395	DPYD	4872	ENSBTAG00000031358	protein_coding	intron_variant,feature_elongation
3	53352985	53360366	LRRC8D	7381	ENSBTAG00000020958	protein_coding	intron_variant,feature_elongation
3	58438105	58450525	ZNHIT6	12420	ENSBTAG00000021051	protein_coding	downstream_gene_variant
3	67543657	67546431	PIGK	2774	ENSBTAG00000031012	protein_coding	intron_variant,feature_elongation
3	74795188	74800614	CTH	5426	ENSBTAG00000014791	protein_coding	upstream_gene_variant
3	74962994	74972514	SRSF11	9520	ENSBTAG00000015474	protein_coding	coding_sequence_variant,5_prime_UTR_variant,intron_variant
3	74996584	75000602	LRRC40	4018	ENSBTAG00000008243	protein_coding	intron_variant,feature_elongation
3	75035434	75043187	LRRC7	7753	ENSBTAG00000009338	protein_coding	splice_polypyrimidine_tract_variant,coding_sequence_variant,3_prime_UTR_variant,intron_variant
3	81526440	81529640	ROR1	3200	ENSBTAG00000012312	protein_coding	intron_variant,feature_elongation
3	84291739	84301540	NFIA	9801	ENSBTAG00000000074	protein_coding	intron_variant,feature_elongation
3	86160640	86163487	HOOK1	2847	ENSBTAG00000030671	protein_coding	coding_sequence_variant,5_prime_UTR_variant,intron_variant
3	88803537	88814859	DAB1	11322	ENSBTAG00000013802	protein_coding	intron_variant,feature_elongation
3	89487164	89493079	PRKAA2	5915	ENSBTAG00000018747	protein_coding	splice_polypyrimidine_tract_variant,coding_sequence_variant,intron_variant,feature_elongation
3	91444825	91448062	DHCR24	3237	ENSBTAG00000004688	protein_coding	downstream_gene_variant
3	91877285	91879078	SSBP3	1793	ENSBTAG00000010717	protein_coding	intron_variant,feature_elongation
3	93998391	94009431	ORC1	11040	ENSBTAG00000002719	protein_coding	downstream_gene_variant
3	93998391	94009431	CC2D1B	11040	ENSBTAG00000015896	protein_coding	splice_polypyrimidine_tract_variant,coding_sequence_variant,5_prime_UTR_variant,intron_variant
3	94006058	94014981	ZFYVE9	8923	ENSBTAG00000014289	protein_coding	downstream_gene_variant
3	97497162	97499393	BEND5	2231	ENSBTAG00000009209	protein_coding	intron_variant,feature_elongation
3	100192468	100199766	MAST2	7298	ENSBTAG00000020444	protein_coding	intron_variant,feature_elongation
3	102708048	102718288	TIE1	10240	ENSBTAG00000003777	protein_coding	splice_polypyrimidine_tract_variant,coding_sequence_variant,5_prime_UTR_variant,intron_variant
3	103532964	103536269	PPIH	3305	ENSBTAG00000004590	protein_coding	downstream_gene_variant
3	103538606	103542676	YBX1	4070	ENSBTAG00000017368	protein_coding	splice_polypyrimidine_tract_variant,coding_sequence_variant,5_prime_UTR_variant,intron_variant
3	105212818	105222492	CTPS1	9674	ENSBTAG00000001626	protein_coding	splice_polypyrimidine_tract_variant,coding_sequence_variant,intron_variant,feature_elongation
3	105354056	105357521	CITED4	3465	ENSBTAG00000015113	protein_coding	downstream_gene_variant
3	109947102	109952585	AGO4	5483	ENSBTAG00000015220	protein_coding	splice_polypyrimidine_tract_variant,coding_sequence_variant,3_prime_UTR_variant,intron_variant
3	110416456	110422232	ZMYM4	5776	ENSBTAG00000021023	protein_coding	intron_variant,feature_elongation
3	112266987	112270663	CSMD2	3676	ENSBTAG00000005784	protein_coding	coding_sequence_variant,intron_variant,feature_elongation
3	113601177	113620310	TRPM8	19133	ENSBTAG00000014652	protein_coding	coding_sequence_variant
3	115219029	115222122	AGAP1	3093	ENSBTAG00000016504	protein_coding	intron_variant,feature_elongation
3	119571540	119574672	AKAP17A	3132	ENSBTAG00000054242	protein_coding	upstream_gene_variant
3	119674088	119678064	OTOS	3976	ENSBTAG00000020592	protein_coding	upstream_gene_variant
4	4605542	4608412	COBL	2870	ENSBTAG00000023806	protein_coding	intron_variant,feature_elongation
4	8073683	8076327	CDK14	2644	ENSBTAG00000048664	protein_coding	intron_variant,feature_elongation
4	20759930	20768088	ARL4A	8158	ENSBTAG00000002869	protein_coding	transcript_amplification
4	23595446	23603009	AGMO	7563	ENSBTAG00000034154	protein_coding	intron_variant,feature_elongation
4	24564914	24569855	CRPPA	4941	ENSBTAG00000015073	protein_coding	intron_variant,feature_elongation
4	29049392	29057018	ITGB8	7626	ENSBTAG00000003709	protein_coding	intron_variant,feature_elongation
4	30905237	30914839	RAPGEF5	9602	ENSBTAG00000015539	protein_coding	splice_polypyrimidine_tract_variant,coding_sequence_variant,3_prime_UTR_variant,intron_variant
4	30905237	30914839	CDCA7L	9602	ENSBTAG00000004976	protein_coding	upstream_gene_variant
4	35608922	35613149	SEMA3D	4227	ENSBTAG00000024394	protein_coding	intron_variant,feature_elongation
4	37221986	37227351	SEMA3E	5365	ENSBTAG00000014920	protein_coding	intron_variant,feature_elongation
4	37829326	37834358	PCLO	5032	ENSBTAG00000017350	protein_coding	intron_variant,feature_elongation
4	38489045	38493271	CACNA2D1	4226	ENSBTAG00000020569	protein_coding	intron_variant,feature_elongation
4	40610111	40615942	GNAT3	5831	ENSBTAG00000008641	protein_coding	splice_polypyrimidine_tract_variant,coding_sequence_variant,intron_variant,feature_elongation
4	44911251	44915608	RELN	4357	ENSBTAG00000003658	protein_coding	intron_variant,feature_elongation
4	46045526	46050298	LHFPL3	4772	ENSBTAG00000000189	protein_coding	intron_variant,feature_elongation
4	49535306	49543404	NRCAM	8098	ENSBTAG00000006732	protein_coding	intron_variant,feature_elongation
4	50488482	50491901	CTTNBP2	3419	ENSBTAG00000021469	protein_coding	intron_variant,feature_elongation
4	51930937	51937519	CAV2	6582	ENSBTAG00000049397	protein_coding	upstream_gene_variant
4	56551658	56557421	DOCK4	5763	ENSBTAG00000021182	protein_coding	splice_polypyrimidine_tract_variant,coding_sequence_variant,intron_variant,feature_elongation
4	57198917	57210070	IMMP2L	11153	ENSBTAG00000004398	protein_coding	intron_variant,feature_elongation
4	60301319	60306336	ELMO1	5017	ENSBTAG00000003490	protein_coding	intron_variant,feature_elongation
4	60982935	60987332	EEPD1	4397	ENSBTAG00000019065	protein_coding	intron_variant,feature_elongation
4	65687874	65695120	CRHR2	7246	ENSBTAG00000014381	protein_coding	splice_polypyrimidine_tract_variant,coding_sequence_variant,3_prime_UTR_variant,intron_variant
4	71257559	71261615	PALS2	4056	ENSBTAG00000015303	protein_coding	intron_variant,feature_elongation
4	71626209	71640699	NPY	14490	ENSBTAG00000004503	protein_coding	upstream_gene_variant
4	85740550	85744693	CPED1	4143	ENSBTAG00000002938	protein_coding	intron_variant,feature_elongation
4	86332506	86335514	PTPRZ1	3008	ENSBTAG00000012119	protein_coding	intron_variant,feature_elongation
4	91462991	91466727	GRM8	3736	ENSBTAG00000054974	protein_coding	intron_variant,feature_elongation
4	91974143	91989862	SND1	15719	ENSBTAG00000010692	protein_coding	intron_variant,feature_elongation
4	92568254	92573903	IMPDH1	5649	ENSBTAG00000000296	protein_coding	splice_polypyrimidine_tract_variant,coding_sequence_variant,3_prime_UTR_variant,intron_variant
4	92927016	92930677	TNPO3	3661	ENSBTAG00000004992	protein_coding	splice_polypyrimidine_tract_variant,coding_sequence_variant,intron_variant,feature_elongation
4	93133094	93140557	AHCYL2	7463	ENSBTAG00000001754	protein_coding	upstream_gene_variant
4	93137340	93144205	SMO	6865	ENSBTAG00000013287	protein_coding	downstream_gene_variant
4	93880182	93897055	KLHDC10	16873	ENSBTAG00000000548	protein_coding	intron_variant,feature_elongation
4	94059166	94067551	CPA5	8385	ENSBTAG00000013476	protein_coding	splice_polypyrimidine_tract_variant,5_prime_UTR_variant,intron_variant
4	94075327	94083518	CPA4	8191	ENSBTAG00000046648	protein_coding	downstream_gene_variant
4	96537417	96541982	CHCHD3	4565	ENSBTAG00000024723	protein_coding	intron_variant,feature_elongation
4	97298058	97302257	EXOC4	4199	ENSBTAG00000014112	protein_coding	intron_variant,feature_elongation
4	97877834	97881899	LRGUK	4065	ENSBTAG00000015773	protein_coding	intron_variant,feature_elongation
4	98606775	98609432	CALD1	2657	ENSBTAG00000013953	protein_coding	intron_variant,feature_elongation
4	101293777	101296905	DGKI	3128	ENSBTAG00000019980	protein_coding	intron_variant,feature_elongation
4	105293953	105296797	MGAM	2844	ENSBTAG00000046152	protein_coding	intron_variant,feature_elongation
4	113407755	113411438	TMEM176B	3683	ENSBTAG00000016766	protein_coding	5_prime_UTR_variant,intron_variant
4	113407755	113411438	TMEM176A	3683	ENSBTAG00000012078	protein_coding	splice_polypyrimidine_tract_variant,coding_sequence_variant,5_prime_UTR_variant,intron_variant
4	116644380	116648346	DPP6	3966	ENSBTAG00000021941	protein_coding	intron_variant,feature_elongation
4	116952301	116960066	PAXIP1	7765	ENSBTAG00000017505	protein_coding	coding_sequence_variant,5_prime_UTR_variant,intron_variant
5	4058377	4065925	ATXN7L3B	7548	ENSBTAG00000035083	protein_coding	upstream_gene_variant
5	15743598	15753366	MGAT4C	9768	ENSBTAG00000011153	protein_coding	upstream_gene_variant
5	22688820	22692571	EEA1	3751	ENSBTAG00000000421	protein_coding	intron_variant,feature_elongation
5	24449689	24453196	TMCC3	3507	ENSBTAG00000014375	protein_coding	intron_variant,feature_elongation
5	25497815	25504437	PPP1R1A	6622	ENSBTAG00000010907	protein_coding	upstream_gene_variant
5	29044691	29048446	TMPRSS12	3755	ENSBTAG00000050872	protein_coding	downstream_gene_variant
5	31389420	31392496	OR8S25	3076	ENSBTAG00000050247	protein_coding	upstream_gene_variant
5	31424138	31434858	OR8S15	10720	ENSBTAG00000054691	protein_coding	downstream_gene_variant
5	33850960	33857202	SLC38A2	6242	ENSBTAG00000011105	protein_coding	splice_polypyrimidine_tract_variant,coding_sequence_variant,5_prime_UTR_variant,intron_variant,feature_elongation
5	34277126	34282960	SCAF11	5834	ENSBTAG00000001810	protein_coding	intron_variant,feature_elongation
5	34299136	34306145	ARID2	7009	ENSBTAG00000011087	protein_coding	downstream_gene_variant
5	34952841	34957281	ANO6	4440	ENSBTAG00000002902	protein_coding	intron_variant,feature_elongation
5	41561426	41569245	ABCD2	7819	ENSBTAG00000038043	protein_coding	splice_polypyrimidine_tract_variant,coding_sequence_variant,intron_variant,feature_elongation
5	42823238	42827442	PTPRR	4204	ENSBTAG00000015311	protein_coding	intron_variant,feature_elongation
5	43092341	43095948	KCNMB4	3607	ENSBTAG00000003749	protein_coding	intron_variant,feature_elongation
5	48571835	48577750	LEMD3	5915	ENSBTAG00000039435	protein_coding	splice_polypyrimidine_tract_variant,coding_sequence_variant,intron_variant,feature_elongation
5	49732815	49736283	SRGAP1	3468	ENSBTAG00000011892	protein_coding	intron_variant,feature_elongation
5	58616968	58621550	OR6C7H	4582	ENSBTAG00000049184	protein_coding	transcript_amplification
5	59078128	59082149	OR6C33	4021	ENSBTAG00000002913	protein_coding	upstream_gene_variant
5	59726573	59732213	OR9K1	5640	ENSBTAG00000048994	protein_coding	upstream_gene_variant
5	60100081	60101932	NTN4	1851	ENSBTAG00000003183	protein_coding	intron_variant,feature_elongation
5	61089202	61101468	NEDD1	12266	ENSBTAG00000001894	protein_coding	upstream_gene_variant
5	70730685	70733856	BTBD11	3171	ENSBTAG00000027064	protein_coding	intron_variant,feature_elongation
5	72078616	72083898	LARGE1	5282	ENSBTAG00000021953	protein_coding	intron_variant,feature_elongation
5	73542000	73548839	TOM1	6839	ENSBTAG00000045785	protein_coding	coding_sequence_variant,5_prime_UTR_variant,intron_variant
5	73542000	73548839	HMGXB4	6839	ENSBTAG00000010533	protein_coding	splice_polypyrimidine_tract_variant,coding_sequence_variant,3_prime_UTR_variant,intron_variant
5	73810832	73818696	MB	7864	ENSBTAG00000005333	protein_coding	splice_polypyrimidine_tract_variant,coding_sequence_variant,3_prime_UTR_variant,intron_variant
5	82304355	82314079	PPFIBP1	9724	ENSBTAG00000004283	protein_coding	intron_variant,feature_elongation
5	82886987	82888747	INTS13	1760	ENSBTAG00000013515	protein_coding	splice_polypyrimidine_tract_variant,coding_sequence_variant,intron_variant,feature_elongation
5	84775551	84778073	KRAS	2522	ENSBTAG00000009778	protein_coding	intron_variant,feature_elongation
5	91716803	91720611	PIK3C2G	3808	ENSBTAG00000020715	protein_coding	splice_polypyrimidine_tract_variant,coding_sequence_variant,intron_variant,feature_elongation
5	94303266	94309705	EPS8	6439	ENSBTAG00000000369	protein_coding	splice_polypyrimidine_tract_variant,coding_sequence_variant,intron_variant,feature_elongation
5	94946283	94951518	ARHGDIB	5235	ENSBTAG00000006039	protein_coding	coding_sequence_variant,intron_variant,feature_elongation
5	94957062	94962408	ERP27	5346	ENSBTAG00000006036	protein_coding	upstream_gene_variant
5	99109660	99112629	7SK	2969	ENSBTAG00000043673	misc_RNA	downstream_gene_variant
5	106171373	106177797	CRACR2A	6424	ENSBTAG00000018940	protein_coding	intron_variant,feature_elongation
5	110446855	110452961	NPTXR	6106	ENSBTAG00000000109	protein_coding	upstream_gene_variant
5	110457485	110463559	CBX6	6074	ENSBTAG00000046724	protein_coding	downstream_gene_variant
5	110743377	110749326	SNORD83B	5949	ENSBTAG00000055233	snoRNA	transcript_amplification
5	110743377	110749326	SNORD83A	5949	ENSBTAG00000051699	snoRNA	transcript_amplification
5	110743377	110749326	SNORD43	5949	ENSBTAG00000042456	snoRNA	downstream_gene_variant
5	110743377	110749326	RPL3	5949	ENSBTAG00000003228	protein_coding	splice_polypyrimidine_tract_variant,coding_sequence_variant,3_prime_UTR_variant,intron_variant
5	110743377	110749326	bta-mir-2440	5949	ENSBTAG00000052327	miRNA	transcript_amplification
5	113911772	113915824	MCAT	4052	ENSBTAG00000002413	protein_coding	splice_polypyrimidine_tract_variant,coding_sequence_variant,intron_variant,feature_elongation
5	114464630	114467976	EFCAB6	3346	ENSBTAG00000030189	protein_coding	intron_variant,feature_elongation
5	115131391	115135203	RTL6	3812	ENSBTAG00000012425	protein_coding	transcript_amplification
5	116250587	116254018	WNT7B	3431	ENSBTAG00000048365	protein_coding	intron_variant,feature_elongation
6	2429339	2439945	NPY1R	10606	ENSBTAG00000047586	protein_coding	5_prime_UTR_variant,intron_variant
6	2429339	2439945	NPY1R	10606	ENSBTAG00000047586	protein_coding	splice_polypyrimidine_tract_variant,5_prime_UTR_variant,intron_variant
6	11566134	11571053	ARSJ	4919	ENSBTAG00000017808	protein_coding	intron_variant,feature_elongation
6	15361493	15366722	ELOVL6	5229	ENSBTAG00000010564	protein_coding	downstream_gene_variant
6	19744639	19752108	PPA2	7469	ENSBTAG00000002428	protein_coding	splice_polypyrimidine_tract_variant,coding_sequence_variant,intron_variant,feature_elongation
6	21916205	21921017	SLC9B1	4812	ENSBTAG00000009673	protein_coding	splice_polypyrimidine_tract_variant,coding_sequence_variant,intron_variant,feature_elongation
6	22228270	22237856	NFKB1	9586	ENSBTAG00000020270	protein_coding	splice_polypyrimidine_tract_variant,coding_sequence_variant,intron_variant,feature_elongation
6	23758883	23763670	PPP3CA	4787	ENSBTAG00000016005	protein_coding	splice_polypyrimidine_tract_variant,coding_sequence_variant,intron_variant,feature_elongation
6	34333476	34338775	CCSER1	5299	ENSBTAG00000019808	protein_coding	intron_variant,feature_elongation
6	34659530	34663110	MMRN1	3580	ENSBTAG00000010285	protein_coding	intron_variant,feature_elongation
6	41447878	41451207	KCNIP4	3329	ENSBTAG00000047743	protein_coding	intron_variant,feature_elongation
6	43440454	43443312	PPARGC1A	2858	ENSBTAG00000017024	protein_coding	intron_variant,feature_elongation
6	44396896	44400306	SOD3	3410	ENSBTAG00000013980	protein_coding	downstream_gene_variant
6	44396896	44400306	CCDC149	3410	ENSBTAG00000021940	protein_coding	downstream_gene_variant
6	46432987	46439527	STIM2	6540	ENSBTAG00000019353	protein_coding	splice_polypyrimidine_tract_variant,coding_sequence_variant,intron_variant,feature_elongation
6	50010162	50016652	PCDH7	6490	ENSBTAG00000000061	protein_coding	intron_variant,feature_elongation
6	55611423	55615683	ARAP2	4260	ENSBTAG00000039922	protein_coding	splice_polypyrimidine_tract_variant,coding_sequence_variant,intron_variant,feature_elongation
6	70930784	70938258	CLOCK	7474	ENSBTAG00000044044	protein_coding	splice_polypyrimidine_tract_variant,coding_sequence_variant,5_prime_UTR_variant,intron_variant,feature_elongation
6	84684483	84687914	MGC152010	3431	ENSBTAG00000039647	protein_coding	intron_variant,feature_elongation
6	91292633	91298781	CCDC158	6148	ENSBTAG00000012157	protein_coding	coding_sequence_variant,5_prime_UTR_variant,intron_variant
6	91329681	91331808	SHROOM3	2127	ENSBTAG00000019633	protein_coding	intron_variant,feature_elongation
6	94734204	94736262	ANTXR2	2058	ENSBTAG00000014324	protein_coding	splice_polypyrimidine_tract_variant,coding_sequence_variant,intron_variant,feature_elongation
6	95448576	95454509	CFAP299	5933	ENSBTAG00000035776	protein_coding	intron_variant,feature_elongation
6	95807031	95810864	BMP3	3833	ENSBTAG00000017642	protein_coding	upstream_gene_variant
6	101252923	101259453	MAPK10	6530	ENSBTAG00000020048	protein_coding	intron_variant,feature_elongation
6	102239283	102245915	HSD17B11	6632	ENSBTAG00000006307	protein_coding	intron_variant,feature_elongation
6	102880708	102884021	PPP2R2C	3313	ENSBTAG00000020598	protein_coding	splice_polypyrimidine_tract_variant,coding_sequence_variant,3_prime_UTR_variant,intron_variant
6	102927757	102933604	WFS1	5847	ENSBTAG00000046671	protein_coding	5_prime_UTR_variant,intron_variant
6	103054943	103058205	JAKMIP1	3262	ENSBTAG00000011170	protein_coding	intron_variant,feature_elongation
6	103376166	103380462	CRMP1	4296	ENSBTAG00000004292	protein_coding	splice_polypyrimidine_tract_variant,coding_sequence_variant,intron_variant,feature_elongation
6	103470329	103481255	EVC	10926	ENSBTAG00000004287	protein_coding	splice_polypyrimidine_tract_variant,coding_sequence_variant,intron_variant,feature_elongation
6	104675640	104678762	STX18	3122	ENSBTAG00000005712	protein_coding	intron_variant,feature_elongation
6	104908663	104912869	OTOP1	4206	ENSBTAG00000003651	protein_coding	splice_polypyrimidine_tract_variant,coding_sequence_variant,intron_variant,feature_elongation
6	111194130	111196963	PROM1	2833	ENSBTAG00000013736	protein_coding	splice_polypyrimidine_tract_variant,coding_sequence_variant,intron_variant,feature_elongation
6	113423107	113425829	TBC1D14	2722	ENSBTAG00000005493	protein_coding	intron_variant,feature_elongation
7	1715136	1719992	RUFY1	4856	ENSBTAG00000019868	protein_coding	intron_variant,feature_elongation
7	2019404	2031524	ADAMTS2	12120	ENSBTAG00000014665	protein_coding	intron_variant,feature_elongation
7	3441670	3449933	SNAP47	8263	ENSBTAG00000004188	protein_coding	intron_variant,feature_elongation
7	3754419	3758521	PBX4	4102	ENSBTAG00000009975	protein_coding	splice_polypyrimidine_tract_variant,coding_sequence_variant,intron_variant,feature_elongation
7	5175167	5191484	KCNN1	16317	ENSBTAG00000008626	protein_coding	splice_polypyrimidine_tract_variant,coding_sequence_variant,3_prime_UTR_variant,intron_variant
7	5175167	5191484	ARRDC2	16317	ENSBTAG00000039335	protein_coding	splice_polypyrimidine_tract_variant,coding_sequence_variant,5_prime_UTR_variant,3_prime_UTR_variant,intron_variant
7	5589405	5596551	PGLS	7146	ENSBTAG00000016783	protein_coding	splice_polypyrimidine_tract_variant,coding_sequence_variant,3_prime_UTR_variant,intron_variant
7	5589405	5596551	NIBAN3	7146	ENSBTAG00000018946	protein_coding	upstream_gene_variant
7	6148590	6153368	CPAMD8	4778	ENSBTAG00000009331	protein_coding	intron_variant,feature_elongation
7	9610777	9614337	OR7A99	3560	ENSBTAG00000052651	protein_coding	transcript_amplification
7	11762631	11765778	PODNL1	3147	ENSBTAG00000006073	protein_coding	splice_polypyrimidine_tract_variant,coding_sequence_variant,3_prime_UTR_variant,intron_variant
7	11762631	11765778	CC2D1A	3147	ENSBTAG00000006068	protein_coding	downstream_gene_variant
7	12356967	12369322	CACNA1A	12355	ENSBTAG00000014828	protein_coding	splice_polypyrimidine_tract_variant,coding_sequence_variant,intron_variant,feature_elongation
7	12516924	12524751	NFIX	7827	ENSBTAG00000018229	protein_coding	intron_variant,feature_elongation
7	12597484	12614512	RAD23A	17028	ENSBTAG00000015116	protein_coding	splice_polypyrimidine_tract_variant,coding_sequence_variant,3_prime_UTR_variant,intron_variant
7	12597484	12614512	GADD45GIP1	17028	ENSBTAG00000015117	protein_coding	transcript_amplification
7	12597484	12614512	CALR	17028	ENSBTAG00000015114	protein_coding	downstream_gene_variant
7	14329541	14332146	ZNF266	2605	ENSBTAG00000049881	protein_coding	upstream_gene_variant
7	14767279	14770451	MRPL4	3172	ENSBTAG00000001419	protein_coding	upstream_gene_variant
7	16003245	16008400	ZNF557	5155	ENSBTAG00000030929	protein_coding	splice_polypyrimidine_tract_variant,coding_sequence_variant,intron_variant,feature_elongation
7	18046318	18051777	KHSRP	5459	ENSBTAG00000021018	protein_coding	coding_sequence_variant,3_prime_UTR_variant
7	20248303	20254382	TJP3	6079	ENSBTAG00000018342	protein_coding	5_prime_UTR_variant,intron_variant
7	20251766	20265962	PIP5K1C	14196	ENSBTAG00000000710	protein_coding	coding_sequence_variant,5_prime_UTR_variant,intron_variant
7	25605016	25616517	FBN2	11501	ENSBTAG00000015307	protein_coding	splice_polypyrimidine_tract_variant,coding_sequence_variant,intron_variant,feature_elongation
7	34230228	34235710	FAM170A	5482	ENSBTAG00000003047	protein_coding	downstream_gene_variant
7	34409057	34411412	HSD17B4	2355	ENSBTAG00000006978	protein_coding	intron_variant,feature_elongation
7	42122829	42125964	OR2T2	3135	ENSBTAG00000034743	protein_coding	downstream_gene_variant
7	43483725	43485262	ARID3A	1537	ENSBTAG00000008607	protein_coding	intron_variant,feature_elongation
7	43702834	43705911	MIDN	3077	ENSBTAG00000012172	protein_coding	downstream_gene_variant
7	43709520	43712141	FAM174C	2621	ENSBTAG00000046542	protein_coding	upstream_gene_variant
7	43709520	43712141	CIRBP	2621	ENSBTAG00000007480	protein_coding	splice_polypyrimidine_tract_variant,coding_sequence_variant,3_prime_UTR_variant,intron_variant
7	43811597	43813835	NDUFS7	2238	ENSBTAG00000019419	protein_coding	splice_polypyrimidine_tract_variant,coding_sequence_variant,intron_variant,feature_elongation
7	43811597	43813835	GAMT	2238	ENSBTAG00000004112	protein_coding	downstream_gene_variant
7	47771813	47791874	TRPC7	20061	ENSBTAG00000014638	protein_coding	intron_variant,feature_elongation
7	57357916	57368629	LARS1	10713	ENSBTAG00000006765	protein_coding	splice_polypyrimidine_tract_variant,coding_sequence_variant,intron_variant,feature_elongation
7	58807654	58817078	JAKMIP2	9424	ENSBTAG00000003349	protein_coding	splice_polypyrimidine_tract_variant,3_prime_UTR_variant,intron_variant
7	60497307	60506067	ABLIM3	8760	ENSBTAG00000004896	protein_coding	5_prime_UTR_variant,intron_variant
7	60735855	60752366	PCYOX1L	16511	ENSBTAG00000019951	protein_coding	upstream_gene_variant
7	60735855	60752366	GRPEL2	16511	ENSBTAG00000019950	protein_coding	splice_polypyrimidine_tract_variant,coding_sequence_variant,5_prime_UTR_variant,3_prime_UTR_variant,intron_variant
7	60735855	60752366	AFAP1L1	16511	ENSBTAG00000019948	protein_coding	splice_polypyrimidine_tract_variant,coding_sequence_variant,3_prime_UTR_variant,intron_variant
7	62010704	62014524	SYNPO	3820	ENSBTAG00000013744	protein_coding	intron_variant,feature_elongation
7	64894014	64896752	GRIA1	2738	ENSBTAG00000005800	protein_coding	intron_variant,feature_elongation
7	65985598	65987863	LARP1	2265	ENSBTAG00000008443	protein_coding	intron_variant,feature_elongation
7	69148305	69157423	ADAM19	9118	ENSBTAG00000003836	protein_coding	splice_polypyrimidine_tract_variant,coding_sequence_variant,intron_variant,feature_elongation
7	93561896	93567258	KIAA0825	5362	ENSBTAG00000003144	protein_coding	intron_variant,feature_elongation
7	98005779	98011101	RGMB	5322	ENSBTAG00000011864	protein_coding	upstream_gene_variant
7	102195596	102199509	PPIP5K2	3913	ENSBTAG00000001485	protein_coding	splice_polypyrimidine_tract_variant,coding_sequence_variant,intron_variant,feature_elongation
7	102264434	102268312	MACIR	3878	ENSBTAG00000055286	protein_coding	upstream_gene_variant
7	107150289	107152819	FBXL17	2530	ENSBTAG00000054662	protein_coding	intron_variant,feature_elongation
7	108239793	108246280	FER	6487	ENSBTAG00000003051	protein_coding	intron_variant,feature_elongation
7	108445971	108451560	PJA2	5589	ENSBTAG00000021675	protein_coding	splice_polypyrimidine_tract_variant,coding_sequence_variant,intron_variant,feature_elongation
8	11030764	11038736	CCDC25	7972	ENSBTAG00000006547	protein_coding	splice_polypyrimidine_tract_variant,coding_sequence_variant,intron_variant,feature_elongation
8	23639207	23643492	FOCAD	4285	ENSBTAG00000038181	protein_coding	splice_polypyrimidine_tract_variant,coding_sequence_variant,intron_variant,feature_elongation
8	26659838	26665475	SH3GL2	5637	ENSBTAG00000014103	protein_coding	intron_variant,feature_elongation
8	27586644	27598860	BNC2	12216	ENSBTAG00000003669	protein_coding	intron_variant,feature_elongation
8	42379284	42384089	SMARCA2	4805	ENSBTAG00000007494	protein_coding	splice_polypyrimidine_tract_variant,coding_sequence_variant,intron_variant,feature_elongation
8	43664556	43670559	DMRT1	6003	ENSBTAG00000033352	protein_coding	intron_variant,feature_elongation
8	47963929	47970261	CEMIP2	6332	ENSBTAG00000005090	protein_coding	splice_polypyrimidine_tract_variant,coding_sequence_variant,intron_variant,feature_elongation
8	53914517	53920344	GNAQ	5827	ENSBTAG00000009789	protein_coding	intron_variant,feature_elongation
8	59261495	59265676	PHF24	4181	ENSBTAG00000012809	protein_coding	splice_polypyrimidine_tract_variant,coding_sequence_variant,3_prime_UTR_variant,intron_variant,feature_elongation
8	59268377	59275592	DNAJB5	7215	ENSBTAG00000018318	protein_coding	upstream_gene_variant
8	59884621	59894323	TLN1	9702	ENSBTAG00000025868	protein_coding	splice_polypyrimidine_tract_variant,coding_sequence_variant,intron_variant,feature_elongation
8	59900331	59910352	GBA2	10021	ENSBTAG00000011431	protein_coding	splice_polypyrimidine_tract_variant,coding_sequence_variant,3_prime_UTR_variant,intron_variant
8	59900331	59910352	CREB3	10021	ENSBTAG00000011429	protein_coding	transcript_amplification
8	62823358	62828523	TSTD2	5165	ENSBTAG00000014722	protein_coding	splice_polypyrimidine_tract_variant,coding_sequence_variant,intron_variant,feature_elongation
8	66004375	66007559	CNTNAP3	3184	ENSBTAG00000006446	protein_coding	intron_variant,feature_elongation
8	67326439	67333470	ATP6V1B2	7031	ENSBTAG00000018646	protein_coding	splice_polypyrimidine_tract_variant,coding_sequence_variant,3_prime_UTR_variant,intron_variant
8	67354362	67357778	LZTS1	3416	ENSBTAG00000000841	protein_coding	downstream_gene_variant
8	69323355	69329288	XPO7	5933	ENSBTAG00000047628	protein_coding	splice_polypyrimidine_tract_variant,coding_sequence_variant,3_prime_UTR_variant,intron_variant
8	69537460	69547701	PHYHIP	10241	ENSBTAG00000015757	protein_coding	splice_polypyrimidine_tract_variant,coding_sequence_variant,5_prime_UTR_variant,intron_variant
8	69558265	69569976	POLR3D	11711	ENSBTAG00000010036	protein_coding	splice_polypyrimidine_tract_variant,coding_sequence_variant,5_prime_UTR_variant,3_prime_UTR_variant,intron_variant
8	69558265	69569976	bta-mir-320a-1	11711	ENSBTAG00000029761	miRNA	upstream_gene_variant
8	69669611	69676487	SLC39A14	6876	ENSBTAG00000019225	protein_coding	upstream_gene_variant
8	69669611	69676487	PIWIL2	6876	ENSBTAG00000015835	protein_coding	downstream_gene_variant
8	81603826	81609505	AOPEP	5679	ENSBTAG00000000699	protein_coding	intron_variant,feature_elongation
8	81804212	81815093	FANCC	10881	ENSBTAG00000017195	protein_coding	intron_variant,feature_elongation
8	84043511	84047664	OMD	4153	ENSBTAG00000011836	protein_coding	splice_polypyrimidine_tract_variant,coding_sequence_variant,5_prime_UTR_variant,3_prime_UTR_variant,intron_variant
8	84043511	84047664	CENPP	4153	ENSBTAG00000011814	protein_coding	intron_variant,feature_elongation
8	84699390	84704566	WNK2	5176	ENSBTAG00000008301	protein_coding	downstream_gene_variant
8	84910950	84914588	PHF2	3638	ENSBTAG00000012922	protein_coding	intron_variant,feature_elongation
8	89002500	89009045	SHC3	6545	ENSBTAG00000011375	protein_coding	intron_variant,feature_elongation
8	90793377	90796872	PLPPR1	3495	ENSBTAG00000003137	protein_coding	intron_variant,feature_elongation
8	101647301	101656481	PTBP3	9180	ENSBTAG00000016750	protein_coding	intron_variant,feature_elongation
8	106648255	106656030	ASTN2	7775	ENSBTAG00000025667	protein_coding	intron_variant,feature_elongation
8	110373008	110380985	C5	7977	ENSBTAG00000012210	protein_coding	splice_polypyrimidine_tract_variant,coding_sequence_variant,intron_variant,feature_elongation
8	111086235	111090748	TRAPPC12	4513	ENSBTAG00000008685	protein_coding	5_prime_UTR_variant,intron_variant
8	111086235	111090748	EIPR1	4513	ENSBTAG00000018387	protein_coding	upstream_gene_variant
9	8156928	8161885	ADGRB3	4957	ENSBTAG00000015335	protein_coding	intron_variant,feature_elongation
9	9692944	9696717	SDHAF4	3773	ENSBTAG00000027049	protein_coding	intron_variant,feature_elongation
9	9924831	9935439	SMAP1	10608	ENSBTAG00000038190	protein_coding	intron_variant,feature_elongation
9	14829203	14837264	COX7A2	8061	ENSBTAG00000005096	protein_coding	splice_polypyrimidine_tract_variant,coding_sequence_variant,3_prime_UTR_variant,intron_variant
9	19948718	19954372	BCKDHB	5654	ENSBTAG00000012096	protein_coding	intron_variant,feature_elongation
9	23006240	23010709	DOP1A	4469	ENSBTAG00000000676	protein_coding	intron_variant,feature_elongation
9	23311206	23320249	ME1	9043	ENSBTAG00000005681	protein_coding	splice_polypyrimidine_tract_variant,coding_sequence_variant,intron_variant,feature_elongation
9	32200042	32204102	MCM9	4060	ENSBTAG00000002059	protein_coding	intron_variant,feature_elongation
9	38784449	38786027	FYN	1578	ENSBTAG00000011851	protein_coding	downstream_gene_variant
9	42802567	42806893	PDSS2	4326	ENSBTAG00000021859	protein_coding	intron_variant,feature_elongation
9	59725453	59731270	MAP3K7	5817	ENSBTAG00000002625	protein_coding	splice_polypyrimidine_tract_variant,coding_sequence_variant,intron_variant,feature_elongation
9	65865315	65870764	THEMIS	5449	ENSBTAG00000015615	protein_coding	intron_variant,feature_elongation
9	66463675	66466808	PTPRK	3133	ENSBTAG00000020829	protein_coding	intron_variant,feature_elongation
9	70427925	70434469	STX7	6544	ENSBTAG00000017139	protein_coding	intron_variant,feature_elongation
9	73523160	73526737	AHI1	3577	ENSBTAG00000017958	protein_coding	intron_variant,feature_elongation
9	80641125	80651756	AIG1	10631	ENSBTAG00000003496	protein_coding	intron_variant,feature_elongation
9	83524582	83528563	GRM1	3981	ENSBTAG00000044181	protein_coding	intron_variant,feature_elongation
9	83904171	83907312	ADGB	3141	ENSBTAG00000016844	protein_coding	coding_sequence_variant,5_prime_UTR_variant,intron_variant
9	93482509	93489564	ARID1B	7055	ENSBTAG00000002728	protein_coding	intron_variant,feature_elongation
9	94153970	94156878	ZDHHC14	2908	ENSBTAG00000018464	protein_coding	intron_variant,feature_elongation
9	98428792	98433619	PACRG	4827	ENSBTAG00000011106	protein_coding	intron_variant,feature_elongation
9	101402493	101406476	RPS6KA2	3983	ENSBTAG00000021741	protein_coding	splice_polypyrimidine_tract_variant,coding_sequence_variant,intron_variant,feature_elongation
9	101825870	101829373	CEP43	3503	ENSBTAG00000014495	protein_coding	splice_polypyrimidine_tract_variant,coding_sequence_variant,intron_variant,feature_elongation
10	700723	706442	MCC	5719	ENSBTAG00000035858	protein_coding	intron_variant,feature_elongation
10	7460831	7466581	SV2C	5750	ENSBTAG00000017507	protein_coding	splice_polypyrimidine_tract_variant,coding_sequence_variant,intron_variant,feature_elongation
10	9089354	9095866	AP3B1	6512	ENSBTAG00000005016	protein_coding	downstream_gene_variant
10	10138753	10152192	DMGDH	13439	ENSBTAG00000002110	protein_coding	splice_polypyrimidine_tract_variant,coding_sequence_variant,5_prime_UTR_variant,intron_variant
10	10138753	10152192	BHMT2	13439	ENSBTAG00000038234	protein_coding	splice_polypyrimidine_tract_variant,coding_sequence_variant,5_prime_UTR_variant,intron_variant
10	11218448	11222352	SERINC5	3904	ENSBTAG00000001619	protein_coding	upstream_gene_variant
10	11896792	11903245	SPG21	6453	ENSBTAG00000011540	protein_coding	downstream_gene_variant
10	11953551	11960397	MTFMT	6846	ENSBTAG00000021630	protein_coding	splice_polypyrimidine_tract_variant,coding_sequence_variant,intron_variant,feature_elongation
10	12731210	12738355	RAB11A	7145	ENSBTAG00000018959	protein_coding	upstream_gene_variant
10	13126008	13129163	MEGF11	3155	ENSBTAG00000034140	protein_coding	intron_variant,feature_elongation
10	15782591	15786359	SPESP1	3768	ENSBTAG00000005994	protein_coding	intron_variant,feature_elongation
10	17776247	17781994	LRRC49	5747	ENSBTAG00000010944	protein_coding	splice_polypyrimidine_tract_variant,coding_sequence_variant,intron_variant,feature_elongation
10	18726808	18733618	MYO9A	6810	ENSBTAG00000007433	protein_coding	splice_polypyrimidine_tract_variant,coding_sequence_variant,intron_variant,feature_elongation
10	19511990	19515620	BBS4	3630	ENSBTAG00000007614	protein_coding	splice_polypyrimidine_tract_variant,coding_sequence_variant,intron_variant,feature_elongation
10	19566298	19573915	ADPGK	7617	ENSBTAG00000001578	protein_coding	splice_polypyrimidine_tract_variant,coding_sequence_variant,intron_variant,feature_elongation
10	28283744	28290132	NUTM1	6388	ENSBTAG00000014948	protein_coding	splice_polypyrimidine_tract_variant,coding_sequence_variant,3_prime_UTR_variant,intron_variant
10	28283744	28290132	LPCAT4	6388	ENSBTAG00000020040	protein_coding	splice_polypyrimidine_tract_variant,coding_sequence_variant,3_prime_UTR_variant,intron_variant
10	28295993	28299887	SLC12A6	3894	ENSBTAG00000016236	protein_coding	upstream_gene_variant
10	28303133	28307690	NOP10	4557	ENSBTAG00000025632	protein_coding	downstream_gene_variant
10	32234999	32241228	CDIN1	6229	ENSBTAG00000002179	protein_coding	upstream_gene_variant
10	37621209	37629685	TMEM87A	8476	ENSBTAG00000008863	protein_coding	splice_polypyrimidine_tract_variant,coding_sequence_variant,intron_variant,feature_elongation
10	39327494	39333415	U1	5921	ENSBTAG00000050225	snRNA	transcript_amplification
10	40081706	40088414	MDGA2	6708	ENSBTAG00000005697	protein_coding	downstream_gene_variant
10	43325877	43340075	MAP4K5	14198	ENSBTAG00000014792	protein_coding	splice_polypyrimidine_tract_variant,coding_sequence_variant,intron_variant,feature_elongation
10	45169048	45185709	PTGDR	16661	ENSBTAG00000006703	protein_coding	downstream_gene_variant
10	47529364	47536954	TLN2	7590	ENSBTAG00000003667	protein_coding	intron_variant,feature_elongation
10	49212493	49218048	RORA	5555	ENSBTAG00000015904	protein_coding	intron_variant,feature_elongation
10	50796609	50802171	FAM81A	5562	ENSBTAG00000014699	protein_coding	downstream_gene_variant
10	50983725	50986339	MYO1E	2614	ENSBTAG00000021538	protein_coding	intron_variant,feature_elongation
10	54508589	54515694	NEDD4	7105	ENSBTAG00000013793	protein_coding	intron_variant,feature_elongation
10	56319445	56327433	UNC13C	7988	ENSBTAG00000025522	protein_coding	upstream_gene_variant
10	56570113	56575665	WDR72	5552	ENSBTAG00000021876	protein_coding	intron_variant,feature_elongation
10	58857968	58864533	DMXL2	6565	ENSBTAG00000000737	protein_coding	splice_polypyrimidine_tract_variant,coding_sequence_variant,intron_variant,feature_elongation
10	58975275	58989737	GLDN	14462	ENSBTAG00000002576	protein_coding	splice_polypyrimidine_tract_variant,coding_sequence_variant,intron_variant,feature_elongation
10	69072354	69077863	TMEM260	5509	ENSBTAG00000030881	protein_coding	splice_polypyrimidine_tract_variant,coding_sequence_variant,3_prime_UTR_variant,intron_variant
10	69221690	69227240	OTX2	5550	ENSBTAG00000014741	protein_coding	5_prime_UTR_variant,intron_variant
10	69838847	69847546	CCDC198	8699	ENSBTAG00000009862	protein_coding	intron_variant,feature_elongation
10	72099413	72110169	RTN1	10756	ENSBTAG00000011451	protein_coding	coding_sequence_variant,5_prime_UTR_variant,intron_variant
10	75153747	75177374	KCNH5	23627	ENSBTAG00000011379	protein_coding	intron_variant,feature_elongation
10	85833777	85852445	LTBP2	18668	ENSBTAG00000021957	protein_coding	splice_polypyrimidine_tract_variant,coding_sequence_variant,intron_variant,feature_elongation
10	86785758	86795957	FLVCR2	10199	ENSBTAG00000040078	protein_coding	splice_polypyrimidine_tract_variant,coding_sequence_variant,intron_variant,feature_elongation
10	90699616	90703711	NRXN3	4095	ENSBTAG00000025324	protein_coding	intron_variant,feature_elongation
10	92135929	92141140	CEP128	5211	ENSBTAG00000021708	protein_coding	splice_polypyrimidine_tract_variant,coding_sequence_variant,intron_variant,feature_elongation
10	100550684	100559065	TTC8	8381	ENSBTAG00000030432	protein_coding	splice_polypyrimidine_tract_variant,coding_sequence_variant,intron_variant,feature_elongation
10	101284401	101286492	FOXN3	2091	ENSBTAG00000046684	protein_coding	upstream_gene_variant
10	101616995	101620265	EFCAB11	3270	ENSBTAG00000013136	protein_coding	intron_variant,feature_elongation
11	569834	574684	ANAPC1	4850	ENSBTAG00000027991	protein_coding	splice_polypyrimidine_tract_variant,coding_sequence_variant,intron_variant,feature_elongation
11	1324866	1333835	ACOXL	8969	ENSBTAG00000004297	protein_coding	splice_polypyrimidine_tract_variant,coding_sequence_variant,intron_variant,feature_elongation
11	3543171	3547679	VWA3B	4508	ENSBTAG00000034384	protein_coding	intron_variant,feature_elongation
11	6256893	6262078	CREG2	5185	ENSBTAG00000021161	protein_coding	splice_polypyrimidine_tract_variant,coding_sequence_variant,intron_variant,feature_elongation
11	7370963	7374659	SLC9A2	3696	ENSBTAG00000001706	protein_coding	splice_polypyrimidine_tract_variant,coding_sequence_variant,intron_variant,feature_elongation
11	9310123	9319227	FHL2	9104	ENSBTAG00000001086	protein_coding	5_prime_UTR_variant,intron_variant
11	9703814	9707133	POLE4	3319	ENSBTAG00000017189	protein_coding	splice_polypyrimidine_tract_variant,coding_sequence_variant,3_prime_UTR_variant,intron_variant
11	19073394	19077667	FEZ2	4273	ENSBTAG00000009021	protein_coding	upstream_gene_variant
11	20378638	20384592	RMDN2	5954	ENSBTAG00000032905	protein_coding	splice_polypyrimidine_tract_variant,coding_sequence_variant,intron_variant,feature_elongation
11	21213341	21231764	MORN2	18423	ENSBTAG00000024042	protein_coding	splice_polypyrimidine_tract_variant,coding_sequence_variant,3_prime_UTR_variant,intron_variant
11	26791627	26794823	CAMKMT	3196	ENSBTAG00000032519	protein_coding	intron_variant,feature_elongation
11	28420127	28425982	PRKCE	5855	ENSBTAG00000020614	protein_coding	intron_variant,feature_elongation
11	36558948	36566021	GPR75	7073	ENSBTAG00000000102	protein_coding	splice_polypyrimidine_tract_variant,coding_sequence_variant,5_prime_UTR_variant,3_prime_UTR_variant,intron_variant
11	36566058	36569911	PSME4	3853	ENSBTAG00000020262	protein_coding	downstream_gene_variant
11	47978323	47982042	SMYD1	3719	ENSBTAG00000021120	protein_coding	upstream_gene_variant
11	66477063	66491008	C1D	13945	ENSBTAG00000049002	protein_coding	downstream_gene_variant
11	88050298	88055804	ASAP2	5506	ENSBTAG00000002329	protein_coding	splice_polypyrimidine_tract_variant,coding_sequence_variant,intron_variant,feature_elongation
11	97299776	97303275	MVB12B	3499	ENSBTAG00000050426	protein_coding	intron_variant,feature_elongation
11	99406393	99411103	LRRC8A	4710	ENSBTAG00000013030	protein_coding	intron_variant,feature_elongation
11	99416077	99422471	PHYHD1	6394	ENSBTAG00000038831	protein_coding	upstream_gene_variant
11	100656494	100660390	HMCN2	3896	ENSBTAG00000002319	protein_coding	intron_variant,feature_elongation
11	104209042	104210670	ABO	1628	ENSBTAG00000012525	protein_coding	intron_variant,feature_elongation
12	11212909	11218200	ELF1	5291	ENSBTAG00000007356	protein_coding	splice_polypyrimidine_tract_variant,coding_sequence_variant,5_prime_UTR_variant,intron_variant,feature_elongation
12	13387999	13391353	ENOX1	3354	ENSBTAG00000012434	protein_coding	intron_variant,feature_elongation
12	14104960	14111489	LACC1	6529	ENSBTAG00000016691	protein_coding	downstream_gene_variant
12	15339014	15349867	KCTD4	10853	ENSBTAG00000019416	protein_coding	transcript_amplification
12	15339014	15349867	GTF2F2	10853	ENSBTAG00000034495	protein_coding	intron_variant,feature_elongation
12	24159453	24167847	TRPC4	8394	ENSBTAG00000009405	protein_coding	coding_sequence_variant,intron_variant,feature_elongation
12	25173784	25178541	SPART	4757	ENSBTAG00000008040	protein_coding	5_prime_UTR_variant,intron_variant
12	28939475	28943570	FRY	4095	ENSBTAG00000006771	protein_coding	intron_variant,feature_elongation
12	30929821	30938153	SLC7A1	8332	ENSBTAG00000018577	protein_coding	5_prime_UTR_variant,intron_variant
12	32065244	32072783	URAD	7539	ENSBTAG00000013819	protein_coding	coding_sequence_variant,5_prime_UTR_variant,intron_variant
12	32076982	32079454	CDX2	2472	ENSBTAG00000001819	protein_coding	upstream_gene_variant
12	33657053	33661609	ATP8A2	4556	ENSBTAG00000019529	protein_coding	intron_variant,feature_elongation
12	44228957	44231873	KLHL1	2916	ENSBTAG00000008647	protein_coding	intron_variant,feature_elongation
12	47609666	47613458	PIBF1	3792	ENSBTAG00000019895	protein_coding	intron_variant,feature_elongation
12	50891745	50896343	LMO7	4598	ENSBTAG00000010693	protein_coding	splice_polypyrimidine_tract_variant,coding_sequence_variant,3_prime_UTR_variant,intron_variant
12	66338023	66344370	GPC5	6347	ENSBTAG00000008708	protein_coding	intron_variant,feature_elongation
12	68180107	68186363	GPC6	6256	ENSBTAG00000040347	protein_coding	intron_variant,feature_elongation
12	69078311	69090055	TGDS	11744	ENSBTAG00000005309	protein_coding	splice_polypyrimidine_tract_variant,coding_sequence_variant,intron_variant,feature_elongation
12	75370434	75372084	FARP1	1650	ENSBTAG00000000146	protein_coding	intron_variant,feature_elongation
12	77626874	77633892	NALCN	7018	ENSBTAG00000037786	protein_coding	intron_variant,feature_elongation
12	77987546	77990594	ITGBL1	3048	ENSBTAG00000044027	protein_coding	intron_variant,feature_elongation
12	78862123	78866289	TPP2	4166	ENSBTAG00000020389	protein_coding	splice_polypyrimidine_tract_variant,coding_sequence_variant,intron_variant,feature_elongation
12	85238538	85242782	NAXD	4244	ENSBTAG00000011466	protein_coding	downstream_gene_variant
12	85238538	85242782	CARS2	4244	ENSBTAG00000011471	protein_coding	splice_polypyrimidine_tract_variant,coding_sequence_variant,3_prime_UTR_variant,intron_variant
13	2437786	2440349	PLCB4	2563	ENSBTAG00000013116	protein_coding	intron_variant,feature_elongation
13	3499656	3502548	SNAP25	2892	ENSBTAG00000008323	protein_coding	intron_variant,feature_elongation
13	6627797	6632393	SPTLC3	4596	ENSBTAG00000014252	protein_coding	intron_variant,feature_elongation
13	11805326	11812914	CAMK1D	7588	ENSBTAG00000008650	protein_coding	intron_variant,feature_elongation
13	16225188	16234327	ITIH5	9139	ENSBTAG00000013004	protein_coding	splice_polypyrimidine_tract_variant,coding_sequence_variant,intron_variant,feature_elongation
13	16416921	16425769	SFMBT2	8848	ENSBTAG00000005915	protein_coding	intron_variant,feature_elongation
13	25191392	25195374	KIAA1217	3982	ENSBTAG00000018395	protein_coding	intron_variant,feature_elongation
13	41870895	41880926	CD93	10031	ENSBTAG00000004207	protein_coding	splice_polypyrimidine_tract_variant,coding_sequence_variant,3_prime_UTR_variant,intron_variant
13	42040119	42047024	NAPB	6905	ENSBTAG00000032704	protein_coding	splice_polypyrimidine_tract_variant,coding_sequence_variant,3_prime_UTR_variant,intron_variant,feature_elongation
13	42040119	42047024	GZF1	6905	ENSBTAG00000008908	protein_coding	downstream_gene_variant
13	46400292	46412977	LARP4B	12685	ENSBTAG00000013899	protein_coding	intron_variant,feature_elongation
13	54072917	54076192	STMN3	3275	ENSBTAG00000038974	protein_coding	upstream_gene_variant
13	54072917	54076192	RTEL1	3275	ENSBTAG00000021096	protein_coding	splice_polypyrimidine_tract_variant,coding_sequence_variant,5_prime_UTR_variant,intron_variant,feature_elongation
13	55111989	55115172	TAF4	3183	ENSBTAG00000047991	protein_coding	intron_variant,feature_elongation
13	60513840	60518631	CSNK2A1	4791	ENSBTAG00000012341	protein_coding	intron_variant,feature_elongation
13	66743987	66756000	CTNNBL1	12013	ENSBTAG00000007658	protein_coding	splice_polypyrimidine_tract_variant,coding_sequence_variant,intron_variant,feature_elongation
13	67252264	67260928	LBP	8664	ENSBTAG00000016864	protein_coding	downstream_gene_variant
13	70945054	70950759	PTPRT	5705	ENSBTAG00000000309	protein_coding	intron_variant,feature_elongation
13	74950650	74955756	CDH22	5106	ENSBTAG00000005672	protein_coding	splice_polypyrimidine_tract_variant,coding_sequence_variant,intron_variant,feature_elongation
13	76118274	76122654	NCOA3	4380	ENSBTAG00000007489	protein_coding	intron_variant,feature_elongation
13	78145626	78149596	UBE2V1	3970	ENSBTAG00000027316	protein_coding	upstream_gene_variant
13	78145626	78149596	PEDS1	3970	ENSBTAG00000010135	protein_coding	downstream_gene_variant
14	1941321	1950443	TSNARE1	9122	ENSBTAG00000009974	protein_coding	splice_polypyrimidine_tract_variant,coding_sequence_variant,intron_variant,feature_elongation
14	2916523	2921964	PTK2	5441	ENSBTAG00000009578	protein_coding	splice_polypyrimidine_tract_variant,coding_sequence_variant,intron_variant,feature_elongation
14	4439556	4443244	FAM135B	3688	ENSBTAG00000018218	protein_coding	intron_variant,feature_elongation
14	7183044	7186524	ZFAT	3480	ENSBTAG00000017731	protein_coding	intron_variant,feature_elongation
14	8580591	8585489	TMEM71	4898	ENSBTAG00000017138	protein_coding	splice_polypyrimidine_tract_variant,coding_sequence_variant,intron_variant,feature_elongation
14	12646896	12651648	MYC	4752	ENSBTAG00000008409	protein_coding	downstream_gene_variant
14	21937646	21953279	RGS20	15633	ENSBTAG00000003454	protein_coding	splice_polypyrimidine_tract_variant,coding_sequence_variant,intron_variant,feature_elongation
14	26970431	26980382	CLVS1	9951	ENSBTAG00000043978	protein_coding	splice_polypyrimidine_tract_variant,coding_sequence_variant,intron_variant,feature_elongation
14	30856235	30860075	MYBL1	3840	ENSBTAG00000011981	protein_coding	intron_variant,feature_elongation
14	31422884	31428046	ARFGEF1	5162	ENSBTAG00000014691	protein_coding	intron_variant,feature_elongation
14	31667601	31680606	CPA6	13005	ENSBTAG00000044080	protein_coding	intron_variant,feature_elongation
14	32073752	32076668	PREX2	2916	ENSBTAG00000022169	protein_coding	splice_polypyrimidine_tract_variant,coding_sequence_variant,intron_variant,feature_elongation
14	33978598	33980843	NCOA2	2245	ENSBTAG00000020312	protein_coding	intron_variant,feature_elongation
14	35609303	35617776	TRPA1	8473	ENSBTAG00000002062	protein_coding	splice_polypyrimidine_tract_variant,coding_sequence_variant,3_prime_UTR_variant,intron_variant
14	39940588	39945155	ZFHX4	4567	ENSBTAG00000033268	protein_coding	intron_variant,feature_elongation
14	56495352	56500098	RSPO2	4746	ENSBTAG00000013598	protein_coding	splice_polypyrimidine_tract_variant,coding_sequence_variant,intron_variant,feature_elongation
14	57952906	57964580	OXR1	11674	ENSBTAG00000008285	protein_coding	intron_variant,feature_elongation
14	60218715	60230048	DPYS	11333	ENSBTAG00000021887	protein_coding	splice_polypyrimidine_tract_variant,coding_sequence_variant,intron_variant,feature_elongation
14	65156914	65162698	VPS13B	5784	ENSBTAG00000012357	protein_coding	splice_polypyrimidine_tract_variant,coding_sequence_variant,intron_variant,feature_elongation
14	70569179	70575853	CIBAR1	6674	ENSBTAG00000013405	protein_coding	intron_variant,feature_elongation
14	73793604	73796835	NBN	3231	ENSBTAG00000013225	protein_coding	splice_polypyrimidine_tract_variant,coding_sequence_variant,intron_variant,feature_elongation
14	81093395	81096160	ENPP2	2765	ENSBTAG00000013165	protein_coding	intron_variant,feature_elongation
14	81600122	81603454	COL14A1	3332	ENSBTAG00000013369	protein_coding	splice_polypyrimidine_tract_variant,coding_sequence_variant,intron_variant,feature_elongation
15	246118	247566	OR5M9	1448	ENSBTAG00000049790	protein_coding	upstream_gene_variant
15	1295132	1296398	IZUMO1R	1266	ENSBTAG00000050890	protein_coding	upstream_gene_variant
15	1444591	1449391	MRE11	4800	ENSBTAG00000008925	protein_coding	splice_polypyrimidine_tract_variant,coding_sequence_variant,intron_variant,feature_elongation
15	3252336	3254997	CASP4	2661	ENSBTAG00000020884	protein_coding	splice_polypyrimidine_tract_variant,coding_sequence_variant,intron_variant,feature_elongation
15	3252336	3254997	CASP1	2661	ENSBTAG00000050239	protein_coding	downstream_gene_variant
15	4537279	4543151	PDGFD	5872	ENSBTAG00000034827	protein_coding	downstream_gene_variant
15	8300491	8307629	ARHGAP42	7138	ENSBTAG00000004423	protein_coding	intron_variant,feature_elongation
15	15588028	15598034	AMOTL1	10006	ENSBTAG00000018945	protein_coding	splice_polypyrimidine_tract_variant,coding_sequence_variant,intron_variant,feature_elongation
15	16096240	16099713	CWF19L2	3473	ENSBTAG00000018629	protein_coding	intron_variant,feature_elongation
15	16549147	16554141	GUCY1A2	4994	ENSBTAG00000044144	protein_coding	intron_variant,feature_elongation
15	17707449	17712256	CUL5	4807	ENSBTAG00000012882	protein_coding	splice_polypyrimidine_tract_variant,coding_sequence_variant,intron_variant,feature_elongation
15	33744788	33749135	CLMP	4347	ENSBTAG00000020046	protein_coding	intron_variant,feature_elongation
15	34076566	34082473	GRAMD1B	5907	ENSBTAG00000001410	protein_coding	intron_variant,feature_elongation
15	38091020	38097085	PDE3B	6065	ENSBTAG00000005218	protein_coding	coding_sequence_variant,5_prime_UTR_variant,intron_variant
15	38397130	38405488	RRAS2	8358	ENSBTAG00000011905	protein_coding	intron_variant,feature_elongation
15	38721128	38728617	SPON1	7489	ENSBTAG00000009150	protein_coding	intron_variant,feature_elongation
15	46706038	46709283	CAVIN3	3245	ENSBTAG00000019754	protein_coding	upstream_gene_variant
15	46795204	46797289	FHIP1B	2085	ENSBTAG00000020515	protein_coding	upstream_gene_variant
15	46799441	46805089	CNGA4	5648	ENSBTAG00000005228	protein_coding	upstream_gene_variant
15	46835230	46840144	C15H11orf42	4914	ENSBTAG00000027642	protein_coding	upstream_gene_variant
15	46842762	46852527	OR52W1	9765	ENSBTAG00000008892	protein_coding	upstream_gene_variant
15	46865201	46869210	OR52B2	4009	ENSBTAG00000021590	protein_coding	coding_sequence_variant,3_prime_UTR_variant
15	46884132	46910023	OR56B42B	25891	ENSBTAG00000052169	protein_coding	downstream_gene_variant
15	46890855	46911166	OR56B42	20311	ENSBTAG00000053864	protein_coding	coding_sequence_variant,5_prime_UTR_variant
15	46953281	46956780	OR52L2	3499	ENSBTAG00000038977	protein_coding	transcript_amplification
15	46973116	46976524	OR56A1	3408	ENSBTAG00000000368	protein_coding	upstream_gene_variant
15	46974916	46979226	OR52L1	4310	ENSBTAG00000027443	protein_coding	downstream_gene_variant
15	47047683	47055257	OR56A4D	7574	ENSBTAG00000051243	protein_coding	downstream_gene_variant
15	47073869	47079721	OR56A3H	5852	ENSBTAG00000048638	protein_coding	upstream_gene_variant
15	47433543	47438308	OR56B2E	4765	ENSBTAG00000050762	protein_coding	upstream_gene_variant
15	47517469	47528802	OR52N4H	11333	ENSBTAG00000048679	protein_coding	downstream_gene_variant
15	47551327	47566010	OR52N4	14683	ENSBTAG00000051694	protein_coding	upstream_gene_variant
15	47578157	47599705	OR52P1	21548	ENSBTAG00000039029	protein_coding	transcript_amplification
15	48603996	48609359	OR52A5	5363	ENSBTAG00000038679	protein_coding	upstream_gene_variant
15	49908368	49912236	OR51P1	3868	ENSBTAG00000039654	protein_coding	downstream_gene_variant
15	50460737	50463010	OR51A49	2273	ENSBTAG00000050367	protein_coding	intron_variant,feature_elongation
15	50658792	50662412	OR52B3	3620	ENSBTAG00000012325	protein_coding	upstream_gene_variant
15	53172742	53187549	RAB6A	14807	ENSBTAG00000000025	protein_coding	splice_polypyrimidine_tract_variant,coding_sequence_variant,intron_variant,feature_elongation
15	54068160	54073814	RNF169	5654	ENSBTAG00000000727	protein_coding	intron_variant,feature_elongation
15	54175130	54179361	XRRA1	4231	ENSBTAG00000006610	protein_coding	intron_variant,feature_elongation
15	55374942	55384282	UVRAG	9340	ENSBTAG00000016355	protein_coding	splice_polypyrimidine_tract_variant,coding_sequence_variant,intron_variant,feature_elongation
15	57326017	57328539	ANO3	2522	ENSBTAG00000021855	protein_coding	intron_variant,feature_elongation
15	58050475	58056334	CCDC34	5859	ENSBTAG00000021346	protein_coding	intron_variant,feature_elongation
15	58052813	58060140	CCDC34	7327	ENSBTAG00000021346	protein_coding	intron_variant,feature_elongation
15	60735322	60748583	KCNA4	13261	ENSBTAG00000020793	protein_coding	5_prime_UTR_variant,intron_variant
15	73931211	73934299	HSD17B12	3088	ENSBTAG00000000087	protein_coding	splice_polypyrimidine_tract_variant,coding_sequence_variant,intron_variant,feature_elongation
15	75959177	75964180	LARGE2	5003	ENSBTAG00000009607	protein_coding	downstream_gene_variant
15	76047298	76054059	PHF21A	6761	ENSBTAG00000009611	protein_coding	intron_variant,feature_elongation
15	76781787	76785899	LRP4	4112	ENSBTAG00000008429	protein_coding	downstream_gene_variant
15	76781787	76785899	CKAP5	4112	ENSBTAG00000004448	protein_coding	upstream_gene_variant
15	77836597	77864930	PTPRJ	28333	ENSBTAG00000024715	protein_coding	splice_polypyrimidine_tract_variant,coding_sequence_variant,3_prime_UTR_variant,intron_variant
15	77880750	77898720	OR4B1	17970	ENSBTAG00000051670	protein_coding	upstream_gene_variant
15	77905906	77915445	OR4B1H	9539	ENSBTAG00000049550	protein_coding	transcript_amplification
15	79570266	79572266	OR8K60	2000	ENSBTAG00000050372	protein_coding	downstream_gene_variant
15	79572330	79574367	OR8K5	2037	ENSBTAG00000035031	protein_coding	upstream_gene_variant
15	79586043	79588142	OR8K1B	2099	ENSBTAG00000035029	protein_coding	upstream_gene_variant
15	79599128	79618407	OR8J17	19279	ENSBTAG00000049880	protein_coding	transcript_amplification
15	79891124	79894310	OR9G4D	3186	ENSBTAG00000055161	protein_coding	downstream_gene_variant
15	79892832	79899600	OR9G3	6768	ENSBTAG00000054047	protein_coding	transcript_amplification
15	80852809	80854710	SERPING1	1901	ENSBTAG00000016267	protein_coding	splice_polypyrimidine_tract_variant,coding_sequence_variant,intron_variant,feature_elongation
15	80973868	80975214	CTNND1	1346	ENSBTAG00000002411	protein_coding	intron_variant,feature_elongation
16	1591778	1599044	ZC3H11A	7266	ENSBTAG00000017352	protein_coding	splice_polypyrimidine_tract_variant,coding_sequence_variant,5_prime_UTR_variant,intron_variant
16	4129917	4135650	SRGAP2	5733	ENSBTAG00000001483	protein_coding	splice_polypyrimidine_tract_variant,coding_sequence_variant,intron_variant,feature_elongation
16	4340373	4345106	RASSF5	4733	ENSBTAG00000010427	protein_coding	intron_variant,feature_elongation
16	4657094	4661087	IL20	3993	ENSBTAG00000002757	protein_coding	downstream_gene_variant
16	4877718	4881829	PFKFB2	4111	ENSBTAG00000002126	protein_coding	splice_polypyrimidine_tract_variant,coding_sequence_variant,intron_variant,feature_elongation
16	4909634	4913023	C4BPB	3389	ENSBTAG00000017714	protein_coding	upstream_gene_variant
16	4933089	4936845	C4BPA	3756	ENSBTAG00000009876	protein_coding	coding_sequence_variant,5_prime_UTR_variant,intron_variant
16	12180005	12193327	UCHL5	13322	ENSBTAG00000013620	protein_coding	coding_sequence_variant,5_prime_UTR_variant,intron_variant
16	12180005	12193327	RO60	13322	ENSBTAG00000013812	protein_coding	coding_sequence_variant,5_prime_UTR_variant,intron_variant
16	19090738	19095611	USH2A	4873	ENSBTAG00000006188	protein_coding	splice_polypyrimidine_tract_variant,coding_sequence_variant,intron_variant,feature_elongation
16	19682368	19685483	USH2A	3115	ENSBTAG00000006188	protein_coding	intron_variant,feature_elongation
16	27050582	27056157	CAPN8	5575	ENSBTAG00000003600	protein_coding	upstream_gene_variant
16	27790866	27797779	CNIH3	6913	ENSBTAG00000053199	protein_coding	splice_polypyrimidine_tract_variant,coding_sequence_variant,intron_variant,feature_elongation
16	30579381	30585297	SCCPDH	5916	ENSBTAG00000003804	protein_coding	downstream_gene_variant
16	31362962	31367651	SMYD3	4689	ENSBTAG00000033180	protein_coding	intron_variant,feature_elongation
16	32827812	32832107	C16H1orf100	4295	ENSBTAG00000033127	protein_coding	splice_polypyrimidine_tract_variant,coding_sequence_variant,5_prime_UTR_variant,intron_variant,feature_elongation
16	33625211	33628049	AKT3	2838	ENSBTAG00000017788	protein_coding	splice_polypyrimidine_tract_variant,coding_sequence_variant,intron_variant,feature_elongation
16	35472085	35477993	RGS7	5908	ENSBTAG00000005410	protein_coding	intron_variant,feature_elongation
16	36946401	36950612	NME7	4211	ENSBTAG00000002689	protein_coding	intron_variant,feature_elongation
16	55364323	55373089	RC3H1	8766	ENSBTAG00000052708	protein_coding	5_prime_UTR_variant,intron_variant
16	57295280	57301010	COP1	5730	ENSBTAG00000031385	protein_coding	intron_variant,feature_elongation
16	59851183	59856429	RASAL2	5246	ENSBTAG00000015537	protein_coding	splice_polypyrimidine_tract_variant,coding_sequence_variant,intron_variant,feature_elongation
16	60411277	60417710	FAM20B	6433	ENSBTAG00000013999	protein_coding	splice_polypyrimidine_tract_variant,coding_sequence_variant,3_prime_UTR_variant,intron_variant,feature_elongation
16	60498931	60506189	ABL2	7258	ENSBTAG00000015026	protein_coding	intron_variant,feature_elongation
16	61229780	61233743	CEP350	3963	ENSBTAG00000008082	protein_coding	splice_polypyrimidine_tract_variant,coding_sequence_variant,intron_variant,feature_elongation
16	68072722	68076721	PLA2G4A	3999	ENSBTAG00000013298	protein_coding	intron_variant,feature_elongation
16	68595519	68602492	KCNK2	6973	ENSBTAG00000004407	protein_coding	intron_variant,feature_elongation
16	70664628	70670774	FLVCR1	6146	ENSBTAG00000015974	protein_coding	downstream_gene_variant
16	73510554	73513662	IRF6	3108	ENSBTAG00000002849	protein_coding	splice_polypyrimidine_tract_variant,coding_sequence_variant,3_prime_UTR_variant,intron_variant,feature_elongation
16	73701392	73708243	LAMB3	6851	ENSBTAG00000016542	protein_coding	splice_polypyrimidine_tract_variant,coding_sequence_variant,intron_variant,feature_elongation
16	73701392	73708243	CAMK1G	6851	ENSBTAG00000016541	protein_coding	downstream_gene_variant
16	75298384	75304013	PLXNA2	5629	ENSBTAG00000001173	protein_coding	intron_variant,feature_elongation
16	75301769	75305204	PLXNA2	3435	ENSBTAG00000001173	protein_coding	intron_variant,feature_elongation
16	75977472	75979678	CFHR5	2206	ENSBTAG00000038171	protein_coding	coding_sequence_variant,5_prime_UTR_variant,intron_variant
16	76213690	76218944	CRB1	5254	ENSBTAG00000008944	protein_coding	intron_variant,feature_elongation
16	79582482	79590398	KIF21B	7916	ENSBTAG00000047274	protein_coding	upstream_gene_variant
16	79902651	79908646	KLHL12	5995	ENSBTAG00000009726	protein_coding	splice_polypyrimidine_tract_variant,coding_sequence_variant,intron_variant,feature_elongation
16	79952106	79955858	KDM5B	3752	ENSBTAG00000006175	protein_coding	intron_variant,feature_elongation
17	3009305	3012257	DCHS2	2952	ENSBTAG00000024545	protein_coding	coding_sequence_variant,5_prime_UTR_variant,intron_variant
17	4054616	4060010	TMEM131L	5394	ENSBTAG00000016625	protein_coding	intron_variant,feature_elongation
17	7067676	7070288	LRBA	2612	ENSBTAG00000018546	protein_coding	intron_variant,feature_elongation
17	7706721	7710559	DCLK2	3838	ENSBTAG00000008098	protein_coding	intron_variant,feature_elongation
17	11798640	11806036	SLC10A7	7396	ENSBTAG00000034522	protein_coding	intron_variant,feature_elongation
17	28674874	28682048	C17H4orf33	7174	ENSBTAG00000044159	protein_coding	downstream_gene_variant
17	43374149	43382970	TDO2	8821	ENSBTAG00000011062	protein_coding	downstream_gene_variant
17	43374149	43382970	CTSO	8821	ENSBTAG00000011063	protein_coding	splice_polypyrimidine_tract_variant,coding_sequence_variant,3_prime_UTR_variant,intron_variant
17	45075808	45078909	SNORA49	3101	ENSBTAG00000043329	snoRNA	downstream_gene_variant
17	45089047	45092385	EP400	3338	ENSBTAG00000020423	protein_coding	splice_polypyrimidine_tract_variant,coding_sequence_variant,intron_variant,feature_elongation
17	45089047	45092385	bta-mir-6520	3338	ENSBTAG00000049398	miRNA	downstream_gene_variant
17	45150954	45159897	PUS1	8943	ENSBTAG00000012990	protein_coding	downstream_gene_variant
17	45169372	45177004	ULK1	7632	ENSBTAG00000012987	protein_coding	3_prime_UTR_variant
17	54003229	54015393	P2RX7	12164	ENSBTAG00000008948	protein_coding	splice_polypyrimidine_tract_variant,coding_sequence_variant,intron_variant,feature_elongation
17	58845683	58853891	MED13L	8208	ENSBTAG00000001888	protein_coding	splice_polypyrimidine_tract_variant,coding_sequence_variant,intron_variant,feature_elongation
17	61294880	61301380	SLC8B1	6500	ENSBTAG00000011103	protein_coding	splice_polypyrimidine_tract_variant,coding_sequence_variant,intron_variant,feature_elongation
17	61415391	61427042	RPH3A	11651	ENSBTAG00000004247	protein_coding	splice_polypyrimidine_tract_variant,coding_sequence_variant,intron_variant,feature_elongation
17	67277999	67282222	PITPNB	4223	ENSBTAG00000017799	protein_coding	intron_variant,feature_elongation
17	68286029	68290183	ZNRF3	4154	ENSBTAG00000022036	protein_coding	intron_variant,feature_elongation
17	68984816	68990221	MTMR3	5405	ENSBTAG00000001030	protein_coding	intron_variant,feature_elongation
17	71798208	71800495	RAB36	2287	ENSBTAG00000017277	protein_coding	downstream_gene_variant
17	71798208	71800495	BCR	2287	ENSBTAG00000020566	protein_coding	upstream_gene_variant
17	73020743	73023180	ZDHHC8	2437	ENSBTAG00000006657	protein_coding	downstream_gene_variant
17	73023861	73025902	CCDC188	2041	ENSBTAG00000047626	protein_coding	upstream_gene_variant
18	1813349	1818485	EXOSC6	5136	ENSBTAG00000053923	protein_coding	transcript_amplification
18	1813349	1818485	AARS1	5136	ENSBTAG00000019810	protein_coding	downstream_gene_variant
18	4665254	4670397	ADAMTS18	5143	ENSBTAG00000001010	protein_coding	splice_polypyrimidine_tract_variant,coding_sequence_variant,5_prime_UTR_variant,intron_variant
18	9359807	9373441	CDH13	13634	ENSBTAG00000034373	protein_coding	intron_variant,feature_elongation
18	10621358	10632011	ATP2C2	10653	ENSBTAG00000000945	protein_coding	splice_polypyrimidine_tract_variant,coding_sequence_variant,intron_variant,feature_elongation
18	15025065	15034219	ORC6	9154	ENSBTAG00000001872	protein_coding	downstream_gene_variant
18	15031290	15039116	MYLK3	7826	ENSBTAG00000014818	protein_coding	splice_polypyrimidine_tract_variant,coding_sequence_variant,3_prime_UTR_variant,intron_variant
18	15856402	15860907	ITFG1	4505	ENSBTAG00000004805	protein_coding	splice_polypyrimidine_tract_variant,coding_sequence_variant,intron_variant,feature_elongation
18	15872742	15879022	PHKB	6280	ENSBTAG00000004806	protein_coding	intron_variant,feature_elongation
18	16505625	16515871	ABCC12	10246	ENSBTAG00000044191	protein_coding	splice_polypyrimidine_tract_variant,coding_sequence_variant,intron_variant,feature_elongation
18	16712552	16718229	LONP2	5677	ENSBTAG00000010867	protein_coding	splice_polypyrimidine_tract_variant,coding_sequence_variant,intron_variant,feature_elongation
18	18119556	18126133	ZNF423	6577	ENSBTAG00000017397	protein_coding	intron_variant,feature_elongation
18	24352198	24356686	GNAO1	4488	ENSBTAG00000003794	protein_coding	intron_variant,feature_elongation
18	24834571	24841120	NUP93	6549	ENSBTAG00000006611	protein_coding	intron_variant,feature_elongation
18	29761739	29769482	CDH8	7743	ENSBTAG00000022783	protein_coding	5_prime_UTR_variant
18	38143451	38153748	ZFHX3	10297	ENSBTAG00000014636	protein_coding	intron_variant,feature_elongation
18	40068415	40072913	5S_rRNA	4498	ENSBTAG00000029040	rRNA	upstream_gene_variant
18	49836620	49840867	SPTBN4	4247	ENSBTAG00000004751	protein_coding	upstream_gene_variant
18	51737968	51740214	ZNF575	2246	ENSBTAG00000030939	protein_coding	splice_polypyrimidine_tract_variant,coding_sequence_variant,3_prime_UTR_variant,intron_variant
18	51737968	51740214	XRCC1	2246	ENSBTAG00000016268	protein_coding	downstream_gene_variant
18	52046075	52050097	ZNF283	4022	ENSBTAG00000012522	protein_coding	intron_variant,feature_elongation
18	62523349	62528015	FCAR	4666	ENSBTAG00000021647	protein_coding	splice_polypyrimidine_tract_variant,coding_sequence_variant,3_prime_UTR_variant,intron_variant
18	65457604	65462632	ZNF606	5028	ENSBTAG00000003456	protein_coding	downstream_gene_variant
19	185211	203357	OR4C1E	18146	ENSBTAG00000054316	protein_coding	upstream_gene_variant
19	16061339	16067582	ASIC2	6243	ENSBTAG00000025200	protein_coding	intron_variant,feature_elongation
19	17650348	17653149	MYO1D	2801	ENSBTAG00000015527	protein_coding	intron_variant,feature_elongation
19	17999365	18009167	RNF135	9802	ENSBTAG00000017225	protein_coding	coding_sequence_variant,5_prime_UTR_variant,intron_variant
19	17999365	18009167	ADAP2	9802	ENSBTAG00000003334	protein_coding	downstream_gene_variant
19	19504815	19510279	LYRM9	5464	ENSBTAG00000033298	protein_coding	upstream_gene_variant
19	20315465	20319319	SEZ6	3854	ENSBTAG00000015979	protein_coding	downstream_gene_variant
19	20315465	20319319	PHF12	3854	ENSBTAG00000015976	protein_coding	splice_polypyrimidine_tract_variant,coding_sequence_variant,5_prime_UTR_variant,intron_variant
19	21042229	21049804	SSH2	7575	ENSBTAG00000011011	protein_coding	intron_variant,feature_elongation
19	22705182	22711370	SLC43A2	6188	ENSBTAG00000011482	protein_coding	intron_variant,feature_elongation
19	24249371	24256618	TRPV3	7247	ENSBTAG00000000020	protein_coding	splice_polypyrimidine_tract_variant,coding_sequence_variant,intron_variant,feature_elongation
19	24483974	24488672	NCBP3	4698	ENSBTAG00000016621	protein_coding	splice_polypyrimidine_tract_variant,coding_sequence_variant,5_prime_UTR_variant,intron_variant
19	24486229	24490989	CAMKK1	4760	ENSBTAG00000007166	protein_coding	downstream_gene_variant
19	24546266	24548021	ATP2A3	1755	ENSBTAG00000014806	protein_coding	downstream_gene_variant
19	24547366	24548889	P2RX1	1523	ENSBTAG00000007169	protein_coding	upstream_gene_variant
19	24680540	24686603	ZZEF1	6063	ENSBTAG00000016316	protein_coding	splice_polypyrimidine_tract_variant,coding_sequence_variant,intron_variant,feature_elongation
19	24702898	24707027	CYB5D2	4129	ENSBTAG00000016319	protein_coding	upstream_gene_variant
19	24748811	24752284	ANKFY1	3473	ENSBTAG00000021091	protein_coding	intron_variant,feature_elongation
19	24848495	24855710	UBE2G1	7215	ENSBTAG00000014433	protein_coding	intron_variant,feature_elongation
19	24930210	24935249	SPNS3	5039	ENSBTAG00000016175	protein_coding	upstream_gene_variant
19	25019307	25022491	SPNS2	3184	ENSBTAG00000007429	protein_coding	splice_polypyrimidine_tract_variant,coding_sequence_variant,intron_variant,feature_elongation
19	25019307	25022491	MYBBP1A	3184	ENSBTAG00000007430	protein_coding	downstream_gene_variant
19	25034827	25040548	GGT6	5721	ENSBTAG00000007436	protein_coding	downstream_gene_variant
19	25063113	25067415	TEKT1	4302	ENSBTAG00000007437	protein_coding	splice_polypyrimidine_tract_variant,coding_sequence_variant,intron_variant,feature_elongation
19	25099203	25105481	SMTNL2	6278	ENSBTAG00000020605	protein_coding	splice_polypyrimidine_tract_variant,coding_sequence_variant,intron_variant,feature_elongation
19	32741708	32750692	PMP22	8984	ENSBTAG00000019070	protein_coding	downstream_gene_variant
19	32993126	33001607	TVP23B	8481	ENSBTAG00000048965	protein_coding	5_prime_UTR_variant
19	33027303	33033953	TRIM16	6650	ENSBTAG00000002605	protein_coding	3_prime_UTR_variant
19	38054784	38060127	SKAP1	5343	ENSBTAG00000000641	protein_coding	upstream_gene_variant
19	41669977	41675567	KRT35	5590	ENSBTAG00000006807	protein_coding	downstream_gene_variant
19	41677871	41682227	KRT32	4356	ENSBTAG00000016384	protein_coding	upstream_gene_variant
19	41682354	41687395	KRT36	5041	ENSBTAG00000046124	protein_coding	downstream_gene_variant
19	42627806	42636566	NAGLU	8760	ENSBTAG00000047956	protein_coding	downstream_gene_variant
19	42627806	42636566	HSD17B1	8760	ENSBTAG00000047604	protein_coding	transcript_amplification
19	42627806	42636566	COASY	8760	ENSBTAG00000046746	protein_coding	upstream_gene_variant
19	43319192	43328322	U2	9130	ENSBTAG00000052024	snRNA	transcript_amplification
19	47004636	47010554	TLK2	5918	ENSBTAG00000015713	protein_coding	splice_polypyrimidine_tract_variant,coding_sequence_variant,intron_variant,feature_elongation
19	48439668	48448995	TEX2	9327	ENSBTAG00000004723	protein_coding	intron_variant,feature_elongation
19	48981720	48987848	C19H17orf58	6128	ENSBTAG00000053910	protein_coding	upstream_gene_variant
19	48997069	49003052	BPTF	5983	ENSBTAG00000014598	protein_coding	splice_polypyrimidine_tract_variant,coding_sequence_variant,3_prime_UTR_variant,intron_variant
19	58239805	58244715	SLC39A11	4910	ENSBTAG00000018837	protein_coding	coding_sequence_variant,5_prime_UTR_variant,intron_variant
19	62910007	62914730	PRKCA	4723	ENSBTAG00000001061	protein_coding	splice_polypyrimidine_tract_variant,coding_sequence_variant,intron_variant,feature_elongation
20	902861	907211	SLIT3	4350	ENSBTAG00000017746	protein_coding	intron_variant,feature_elongation
20	1992571	1995490	DOCK2	2919	ENSBTAG00000014612	protein_coding	intron_variant,feature_elongation
20	2611401	2615703	KCNIP1	4302	ENSBTAG00000002865	protein_coding	intron_variant,feature_elongation
20	3809745	3813698	FBXW11	3953	ENSBTAG00000015376	protein_coding	upstream_gene_variant
20	7688267	7691427	ARHGEF28	3160	ENSBTAG00000005633	protein_coding	intron_variant,feature_elongation
20	13544792	13550377	ERBIN	5585	ENSBTAG00000000415	protein_coding	splice_polypyrimidine_tract_variant,coding_sequence_variant,intron_variant,feature_elongation
20	24095337	24109706	ESM1	14369	ENSBTAG00000004221	protein_coding	coding_sequence_variant,5_prime_UTR_variant,intron_variant
20	28480220	28486155	PARP8	5935	ENSBTAG00000004066	protein_coding	intron_variant,feature_elongation
20	33462946	33466574	MROH2B	3628	ENSBTAG00000001997	protein_coding	splice_polypyrimidine_tract_variant,coding_sequence_variant,intron_variant,feature_elongation
20	33462946	33466574	MROH2B	3628	ENSBTAG00000001997	protein_coding	splice_polypyrimidine_tract_variant,coding_sequence_variant,5_prime_UTR_variant,intron_variant
20	36690780	36696162	WDR70	5382	ENSBTAG00000033095	protein_coding	intron_variant,feature_elongation
20	38981783	38990489	PRLR	8706	ENSBTAG00000025035	protein_coding	intron_variant,feature_elongation
20	42345809	42362089	CDH6	16280	ENSBTAG00000012992	protein_coding	5_prime_UTR_variant,intron_variant
20	61657444	61661500	CTNND2	4056	ENSBTAG00000017222	protein_coding	intron_variant,feature_elongation
21	3887394	3892172	GABRB3	4778	ENSBTAG00000013422	protein_coding	intron_variant,feature_elongation
21	5961252	5966152	ASB7	4900	ENSBTAG00000010514	protein_coding	downstream_gene_variant
21	7040254	7047888	MEF2A	7634	ENSBTAG00000010649	protein_coding	5_prime_UTR_variant,intron_variant
21	13983136	13985717	RGMA	2581	ENSBTAG00000018603	protein_coding	intron_variant,feature_elongation
21	15104518	15106773	SLCO3A1	2255	ENSBTAG00000001652	protein_coding	intron_variant,feature_elongation
21	16410954	16414238	AKAP13	3284	ENSBTAG00000037383	protein_coding	intron_variant,feature_elongation
21	17540944	17546001	AGBL1	5057	ENSBTAG00000049909	protein_coding	intron_variant,feature_elongation
21	19139135	19144043	NTRK3	4908	ENSBTAG00000047543	protein_coding	intron_variant,feature_elongation
21	19534563	19553359	DET1	18796	ENSBTAG00000000967	protein_coding	splice_polypyrimidine_tract_variant,coding_sequence_variant,5_prime_UTR_variant,intron_variant
21	19603967	19606095	ISG20	2128	ENSBTAG00000014762	protein_coding	upstream_gene_variant
21	19603967	19606095	AEN	2128	ENSBTAG00000017632	protein_coding	downstream_gene_variant
21	21413645	21417815	ZNF710	4170	ENSBTAG00000019174	protein_coding	intron_variant,feature_elongation
21	21600958	21605264	SEMA4B	4306	ENSBTAG00000021273	protein_coding	intron_variant,feature_elongation
21	21764999	21768652	MAN2A2	3653	ENSBTAG00000018905	protein_coding	upstream_gene_variant
21	21764999	21768652	FES	3653	ENSBTAG00000002941	protein_coding	splice_polypyrimidine_tract_variant,coding_sequence_variant,3_prime_UTR_variant,intron_variant
21	22382297	22392978	ZNF592	10681	ENSBTAG00000001616	protein_coding	upstream_gene_variant
21	23868695	23872960	MEX3B	4265	ENSBTAG00000052904	protein_coding	splice_polypyrimidine_tract_variant,coding_sequence_variant,5_prime_UTR_variant,3_prime_UTR_variant,intron_variant,feature_elongation
21	23933281	23941741	EFL1	8460	ENSBTAG00000003410	protein_coding	splice_polypyrimidine_tract_variant,coding_sequence_variant,3_prime_UTR_variant,intron_variant
21	24073849	24077869	SAXO2	4020	ENSBTAG00000003414	protein_coding	downstream_gene_variant
21	24246496	24256734	ADAMTSL3	10238	ENSBTAG00000004645	protein_coding	intron_variant,feature_elongation
21	25972255	25975403	MTHFS	3148	ENSBTAG00000020023	protein_coding	upstream_gene_variant
21	25975446	25981507	BCL2A1	6061	ENSBTAG00000000735	protein_coding	downstream_gene_variant
21	26383341	26386128	ARNT2	2787	ENSBTAG00000012351	protein_coding	intron_variant,feature_elongation
21	28847363	28852268	TM2D3	4905	ENSBTAG00000007649	protein_coding	downstream_gene_variant
21	31912626	31929602	SCAPER	16976	ENSBTAG00000007382	protein_coding	splice_polypyrimidine_tract_variant,coding_sequence_variant,intron_variant,feature_elongation
21	33245586	33249304	SNX33	3718	ENSBTAG00000012206	protein_coding	upstream_gene_variant
21	33425878	33437664	SIN3A	11786	ENSBTAG00000009985	protein_coding	splice_polypyrimidine_tract_variant,coding_sequence_variant,intron_variant,feature_elongation
21	35185591	35189545	STXBP6	3954	ENSBTAG00000021291	protein_coding	intron_variant,feature_elongation
21	55028393	55031630	TGM7	3237	ENSBTAG00000015412	protein_coding	downstream_gene_variant
21	55029988	55033440	TGM5	3452	ENSBTAG00000032059	protein_coding	coding_sequence_variant,5_prime_UTR_variant,intron_variant
21	55371114	55375275	PDIA3	4161	ENSBTAG00000017196	protein_coding	intron_variant,feature_elongation
21	55371114	55375275	CATSPER2	4161	ENSBTAG00000032130	protein_coding	upstream_gene_variant
21	55488466	55493124	WDR76	4658	ENSBTAG00000017215	protein_coding	3_prime_UTR_variant
21	55488466	55493124	FRMD5	4658	ENSBTAG00000017216	protein_coding	downstream_gene_variant
21	56379761	56388228	CATSPERB	8467	ENSBTAG00000018709	protein_coding	splice_polypyrimidine_tract_variant,coding_sequence_variant,intron_variant,feature_elongation
21	57364645	57376046	RIN3	11401	ENSBTAG00000010416	protein_coding	splice_polypyrimidine_tract_variant,coding_sequence_variant,3_prime_UTR_variant,intron_variant
21	57364645	57376046	LGMN	11401	ENSBTAG00000046979	protein_coding	downstream_gene_variant
21	57720913	57724949	ITPK1	4036	ENSBTAG00000009845	protein_coding	intron_variant,feature_elongation
21	59334185	59339267	SERPINA3-7	5082	ENSBTAG00000048094	protein_coding	splice_polypyrimidine_tract_variant,coding_sequence_variant,3_prime_UTR_variant,intron_variant
21	61382197	61386360	PAPOLA	4163	ENSBTAG00000004054	protein_coding	splice_polypyrimidine_tract_variant,coding_sequence_variant,intron_variant,feature_elongation
21	66760877	66767883	PPP2R5C	7006	ENSBTAG00000020192	protein_coding	splice_polypyrimidine_tract_variant,coding_sequence_variant,intron_variant,feature_elongation
21	68128437	68135853	MARK3	7416	ENSBTAG00000013410	protein_coding	splice_polypyrimidine_tract_variant,coding_sequence_variant,intron_variant,feature_elongation
22	903453	906650	EGFR	3197	ENSBTAG00000011628	protein_coding	coding_sequence_variant,3_prime_UTR_variant
22	1560840	1568091	NEK10	7251	ENSBTAG00000000220	protein_coding	splice_polypyrimidine_tract_variant,coding_sequence_variant,intron_variant,feature_elongation
22	1758735	1762095	SLC4A7	3360	ENSBTAG00000018227	protein_coding	intron_variant,feature_elongation
22	6310489	6314316	OSBPL10	3827	ENSBTAG00000009194	protein_coding	intron_variant,feature_elongation
22	12692576	12698611	SNORA62	6035	ENSBTAG00000042875	snoRNA	transcript_amplification
22	12692576	12698611	RPSA	6035	ENSBTAG00000009757	protein_coding	splice_polypyrimidine_tract_variant,coding_sequence_variant,3_prime_UTR_variant,intron_variant
22	13078000	13082876	MYRIP	4876	ENSBTAG00000009430	protein_coding	splice_polypyrimidine_tract_variant,coding_sequence_variant,intron_variant,feature_elongation
22	14195349	14204585	ULK4	9236	ENSBTAG00000051466	protein_coding	splice_polypyrimidine_tract_variant,coding_sequence_variant,intron_variant,feature_elongation
22	15588524	15594973	ABHD5	6449	ENSBTAG00000008416	protein_coding	intron_variant,feature_elongation
22	17925849	17937856	LMCD1	12007	ENSBTAG00000005431	protein_coding	splice_polypyrimidine_tract_variant,coding_sequence_variant,intron_variant,feature_elongation
22	23337446	23341822	CNTN4	4376	ENSBTAG00000033225	protein_coding	intron_variant,feature_elongation
22	24961188	24963476	CNTN6	2288	ENSBTAG00000003592	protein_coding	intron_variant,feature_elongation
22	28361735	28372125	PDZRN3	10390	ENSBTAG00000018644	protein_coding	splice_polypyrimidine_tract_variant,coding_sequence_variant,intron_variant,feature_elongation
22	31619039	31626418	MITF	7379	ENSBTAG00000006679	protein_coding	splice_polypyrimidine_tract_variant,coding_sequence_variant,intron_variant,feature_elongation
22	44399579	44411403	TASOR	11824	ENSBTAG00000019748	protein_coding	splice_polypyrimidine_tract_variant,coding_sequence_variant,3_prime_UTR_variant,intron_variant
22	44399579	44411403	CCDC66	11824	ENSBTAG00000019746	protein_coding	splice_polypyrimidine_tract_variant,coding_sequence_variant,3_prime_UTR_variant,intron_variant
22	44598607	44603546	ERC2	4939	ENSBTAG00000010029	protein_coding	intron_variant,feature_elongation
22	46644679	46649323	CACNA2D3	4644	ENSBTAG00000013117	protein_coding	intron_variant,feature_elongation
22	49740491	49749809	MAPKAPK3	9318	ENSBTAG00000016532	protein_coding	upstream_gene_variant
22	49740491	49749809	CISH	9318	ENSBTAG00000022622	protein_coding	5_prime_UTR_variant
22	51205658	51212468	NCKIPSD	6810	ENSBTAG00000021850	protein_coding	splice_polypyrimidine_tract_variant,coding_sequence_variant,intron_variant,feature_elongation
22	52369822	52373702	KIF9	3880	ENSBTAG00000019841	protein_coding	splice_polypyrimidine_tract_variant,coding_sequence_variant,intron_variant,feature_elongation
22	52811000	52817666	ALS2CL	6666	ENSBTAG00000017812	protein_coding	splice_polypyrimidine_tract_variant,coding_sequence_variant,3_prime_UTR_variant,intron_variant
22	52855841	52865073	TDGF1	9232	ENSBTAG00000021119	protein_coding	downstream_gene_variant
22	52855841	52865073	LRRC2	9232	ENSBTAG00000008013	protein_coding	5_prime_UTR_variant,intron_variant
22	53378140	53384557	FYCO1	6417	ENSBTAG00000015698	protein_coding	intron_variant,feature_elongation
22	53378140	53384557	CXCR6	6417	ENSBTAG00000015708	protein_coding	5_prime_UTR_variant,intron_variant
22	53497890	53503179	SLC6A20	5289	ENSBTAG00000031340	protein_coding	intron_variant,feature_elongation
22	55436202	55443450	ATG7	7248	ENSBTAG00000035827	protein_coding	intron_variant,feature_elongation
22	55647946	55651341	VGLL4	3395	ENSBTAG00000018600	protein_coding	coding_sequence_variant,intron_variant,feature_elongation
22	56302204	56308585	MBD4	6381	ENSBTAG00000021645	protein_coding	5_prime_UTR_variant
22	56302204	56308585	IFT122	6381	ENSBTAG00000019121	protein_coding	coding_sequence_variant,5_prime_UTR_variant,intron_variant
22	56512095	56514752	RAF1	2657	ENSBTAG00000045748	protein_coding	splice_polypyrimidine_tract_variant,coding_sequence_variant,5_prime_UTR_variant,intron_variant,feature_elongation
22	58876552	58881800	IQSEC1	5248	ENSBTAG00000003237	protein_coding	3_prime_UTR_variant
22	60228834	60237425	PLXNA1	8591	ENSBTAG00000009159	protein_coding	downstream_gene_variant
23	3229608	3232899	BEND6	3291	ENSBTAG00000008228	protein_coding	splice_polypyrimidine_tract_variant,coding_sequence_variant,5_prime_UTR_variant,intron_variant,feature_elongation
23	11978859	11986444	ZFAND3	7585	ENSBTAG00000000527	protein_coding	intron_variant,feature_elongation
23	12886695	12890643	DNAH8	3948	ENSBTAG00000014063	protein_coding	splice_polypyrimidine_tract_variant,coding_sequence_variant,3_prime_UTR_variant,intron_variant
23	16612272	16623744	PEX6	11472	ENSBTAG00000005532	protein_coding	splice_polypyrimidine_tract_variant,coding_sequence_variant,intron_variant,feature_elongation
23	19215348	19220808	CLIC5	5460	ENSBTAG00000010244	protein_coding	splice_polypyrimidine_tract_variant,coding_sequence_variant,intron_variant,feature_elongation
23	20708372	20714482	ADGRF2	6110	ENSBTAG00000037687	protein_coding	intron_variant,feature_elongation
23	24655453	24658990	IL17F	3537	ENSBTAG00000016835	protein_coding	upstream_gene_variant
23	25124575	25127996	GSTA1	3421	ENSBTAG00000021516	protein_coding	splice_polypyrimidine_tract_variant,coding_sequence_variant,intron_variant,feature_elongation
23	25867533	25870689	BTNL2	3156	ENSBTAG00000034939	protein_coding	splice_polypyrimidine_tract_variant,coding_sequence_variant,5_prime_UTR_variant,intron_variant,feature_elongation
23	28404297	28406000	bta-mir-877	1703	ENSBTAG00000037337	miRNA	upstream_gene_variant
23	28405143	28406763	ABCF1	1620	ENSBTAG00000006927	protein_coding	intron_variant,feature_elongation
23	30010879	30014525	ZNF311	3646	ENSBTAG00000008349	protein_coding	downstream_gene_variant
23	30010879	30014525	Metazoa_SRP	3646	ENSBTAG00000047789	misc_RNA	downstream_gene_variant
23	30444780	30446330	ZKSCAN4	1550	ENSBTAG00000003575	protein_coding	intron_variant,feature_elongation
23	30535104	30538253	ZKSCAN8	3149	ENSBTAG00000007074	protein_coding	splice_polypyrimidine_tract_variant,coding_sequence_variant,intron_variant,feature_elongation
23	35303276	35306727	CSH2	3451	ENSBTAG00000006761	protein_coding	downstream_gene_variant
23	35656292	35664611	HDGFL1	8319	ENSBTAG00000015130	protein_coding	transcript_amplification
23	39245413	39248351	RNF144B	2938	ENSBTAG00000009055	protein_coding	intron_variant,feature_elongation
23	43119455	43124201	GFOD1	4746	ENSBTAG00000049619	protein_coding	intron_variant,feature_elongation
24	4269932	4273803	FBXO15	3871	ENSBTAG00000009686	protein_coding	intron_variant,feature_elongation
24	7144930	7149652	RTTN	4722	ENSBTAG00000013221	protein_coding	splice_polypyrimidine_tract_variant,coding_sequence_variant,intron_variant,feature_elongation
24	8125966	8131956	CCDC102B	5990	ENSBTAG00000006726	protein_coding	splice_polypyrimidine_tract_variant,coding_sequence_variant,3_prime_UTR_variant,intron_variant
24	10836100	10841099	CDH7	4999	ENSBTAG00000014488	protein_coding	intron_variant,feature_elongation
24	19622369	19631576	CELF4	9207	ENSBTAG00000004940	protein_coding	intron_variant,feature_elongation
24	23255070	23259056	NOL4	3986	ENSBTAG00000010299	protein_coding	intron_variant,feature_elongation
24	23569461	23573303	ASXL3	3842	ENSBTAG00000047003	protein_coding	intron_variant,feature_elongation
24	26001517	26015053	DSC1	13536	ENSBTAG00000019876	protein_coding	splice_polypyrimidine_tract_variant,coding_sequence_variant,3_prime_UTR_variant,intron_variant
24	33111024	33118847	RMC1	7823	ENSBTAG00000015190	protein_coding	splice_polypyrimidine_tract_variant,coding_sequence_variant,intron_variant,feature_elongation
24	35732571	35737394	ADCYAP1	4823	ENSBTAG00000020650	protein_coding	splice_polypyrimidine_tract_variant,coding_sequence_variant,5_prime_UTR_variant,intron_variant
24	36873954	36879689	NDC80	5735	ENSBTAG00000021673	protein_coding	splice_polypyrimidine_tract_variant,coding_sequence_variant,intron_variant,feature_elongation
24	37202404	37207800	LPIN2	5396	ENSBTAG00000012060	protein_coding	intron_variant,feature_elongation
24	41073866	41076929	RAB12	3063	ENSBTAG00000010356	protein_coding	upstream_gene_variant
24	42313071	42316075	PIEZO2	3004	ENSBTAG00000011171	protein_coding	splice_polypyrimidine_tract_variant,coding_sequence_variant,intron_variant,feature_elongation
24	46166894	46172003	RNF165	5109	ENSBTAG00000001128	protein_coding	intron_variant,feature_elongation
24	47508348	47513112	SMAD2	4764	ENSBTAG00000039916	protein_coding	splice_polypyrimidine_tract_variant,coding_sequence_variant,intron_variant,feature_elongation
24	47743712	47755314	ZBTB7C	11602	ENSBTAG00000013306	protein_coding	intron_variant,feature_elongation
24	48872868	48876080	DYM	3212	ENSBTAG00000000024	protein_coding	intron_variant,feature_elongation
24	58588294	58591437	CCBE1	3143	ENSBTAG00000008723	protein_coding	intron_variant,feature_elongation
24	60058586	60063185	CDH20	4599	ENSBTAG00000001739	protein_coding	intron_variant,feature_elongation
25	2739641	2745822	ZNF263	6181	ENSBTAG00000018625	protein_coding	splice_polypyrimidine_tract_variant,coding_sequence_variant,3_prime_UTR_variant,intron_variant
25	2739641	2745822	TIGD7	6181	ENSBTAG00000020209	pseudogene	downstream_gene_variant
25	2742911	2748520	ZNF263	5609	ENSBTAG00000018625	protein_coding	coding_sequence_variant,3_prime_UTR_variant
25	2762539	2769295	ZNF75A	6756	ENSBTAG00000054437	protein_coding	coding_sequence_variant,3_prime_UTR_variant
25	7462406	7466626	TMEM114	4220	ENSBTAG00000026381	protein_coding	downstream_gene_variant
25	7552636	7558460	ABAT	5824	ENSBTAG00000004038	protein_coding	intron_variant,feature_elongation
25	7557031	7562542	ABAT	5511	ENSBTAG00000004038	protein_coding	intron_variant,feature_elongation
25	12992369	12996507	MRTFB	4138	ENSBTAG00000008728	protein_coding	5_prime_UTR_variant,intron_variant
25	14271362	14275155	CEP20	3793	ENSBTAG00000032640	protein_coding	intron_variant,feature_elongation
25	15568215	15574297	XYLT1	6082	ENSBTAG00000005523	protein_coding	intron_variant,feature_elongation
25	17404779	17408352	IQCK	3573	ENSBTAG00000044092	protein_coding	intron_variant,feature_elongation
25	19724347	19726233	MOSMO	1886	ENSBTAG00000008188	protein_coding	intron_variant,feature_elongation
25	20101015	20106895	METTL9	5880	ENSBTAG00000018868	protein_coding	intron_variant,feature_elongation
25	21974097	21977296	CACNG3	3199	ENSBTAG00000001404	protein_coding	intron_variant,feature_elongation
25	22390041	22396442	TNRC6A	6401	ENSBTAG00000017999	protein_coding	intron_variant,feature_elongation
25	22525358	22534082	SLC5A11	8724	ENSBTAG00000003467	protein_coding	splice_polypyrimidine_tract_variant,coding_sequence_variant,intron_variant,feature_elongation
25	35040219	35043330	CUX1	3111	ENSBTAG00000010659	protein_coding	intron_variant,feature_elongation
25	37253727	37255483	SMURF1	1756	ENSBTAG00000007118	protein_coding	splice_polypyrimidine_tract_variant,coding_sequence_variant,intron_variant,feature_elongation
25	38426847	38434892	ZNF853	8045	ENSBTAG00000053996	protein_coding	upstream_gene_variant
25	38426847	38434892	C25H7orf26	8045	ENSBTAG00000021248	protein_coding	splice_polypyrimidine_tract_variant,coding_sequence_variant,3_prime_UTR_variant,intron_variant
25	38712715	38716889	RNF216	4174	ENSBTAG00000017175	protein_coding	splice_polypyrimidine_tract_variant,coding_sequence_variant,intron_variant,feature_elongation
25	40498279	40507989	CARD11	9710	ENSBTAG00000014698	protein_coding	splice_polypyrimidine_tract_variant,coding_sequence_variant,intron_variant,feature_elongation
25	41905158	41910087	DNAAF5	4929	ENSBTAG00000048140	protein_coding	splice_polypyrimidine_tract_variant,coding_sequence_variant,5_prime_UTR_variant,intron_variant
26	773011	794082	IPMK	21071	ENSBTAG00000011197	protein_coding	splice_polypyrimidine_tract_variant,coding_sequence_variant,intron_variant,feature_elongation
26	5147250	5149796	PCDH15	2546	ENSBTAG00000045905	protein_coding	intron_variant,feature_elongation
26	6842395	6847204	DKK1	4809	ENSBTAG00000014218	protein_coding	splice_polypyrimidine_tract_variant,coding_sequence_variant,3_prime_UTR_variant,intron_variant
26	10103019	10107003	RNLS	3984	ENSBTAG00000054881	protein_coding	intron_variant,feature_elongation
26	11006833	11015753	LIPA	8920	ENSBTAG00000003636	protein_coding	intron_variant,feature_elongation
26	11085860	11091064	IFIT5	5204	ENSBTAG00000017367	protein_coding	splice_polypyrimidine_tract_variant,coding_sequence_variant,3_prime_UTR_variant,intron_variant,feature_elongation
26	19647565	19657939	HPSE2	10374	ENSBTAG00000054120	protein_coding	intron_variant,feature_elongation
26	23925565	23930659	PCGF6	5094	ENSBTAG00000009879	protein_coding	intron_variant,feature_elongation
26	33172252	33181461	VTI1A	9209	ENSBTAG00000050055	protein_coding	intron_variant,feature_elongation
26	43770311	43775327	CHST15	5016	ENSBTAG00000003312	protein_coding	intron_variant,feature_elongation
26	45506033	45511608	FANK1	5575	ENSBTAG00000022917	protein_coding	3_prime_UTR_variant
26	45506033	45511608	ADAM12	5575	ENSBTAG00000012444	protein_coding	downstream_gene_variant
26	46723348	46727139	DOCK1	3791	ENSBTAG00000031890	protein_coding	intron_variant,feature_elongation
27	15222288	15229451	ACSL1	7163	ENSBTAG00000004344	protein_coding	splice_polypyrimidine_tract_variant,coding_sequence_variant,5_prime_UTR_variant,intron_variant,feature_elongation
27	24903829	24913635	MFHAS1	9806	ENSBTAG00000015913	protein_coding	intron_variant,feature_elongation
27	35069373	35072371	IDO2	2998	ENSBTAG00000005725	protein_coding	intron_variant,feature_elongation
27	37208900	37213411	POLB	4511	ENSBTAG00000000225	protein_coding	splice_polypyrimidine_tract_variant,coding_sequence_variant,intron_variant,feature_elongation
27	37482093	37486488	CHRNB3	4395	ENSBTAG00000014050	protein_coding	intron_variant,feature_elongation
27	37955555	37958894	CSGALNACT1	3339	ENSBTAG00000004613	protein_coding	5_prime_UTR_variant,intron_variant
27	44429166	44434452	ZNF385D	5286	ENSBTAG00000050535	protein_coding	splice_polypyrimidine_tract_variant,coding_sequence_variant,3_prime_UTR_variant,intron_variant,feature_elongation
28	3145304	3149786	FMN2	4482	ENSBTAG00000025021	protein_coding	intron_variant,feature_elongation
28	4152034	4158025	EGLN1	5991	ENSBTAG00000053296	protein_coding	upstream_gene_variant
28	5836248	5839913	NTPCR	3665	ENSBTAG00000013935	protein_coding	splice_polypyrimidine_tract_variant,coding_sequence_variant,intron_variant,feature_elongation
28	6188252	6190752	PCNX2	2500	ENSBTAG00000000535	protein_coding	upstream_gene_variant
28	6754950	6760556	SLC35F3	5606	ENSBTAG00000020361	protein_coding	intron_variant,feature_elongation
28	10055879	10060324	RYR2	4445	ENSBTAG00000022886	protein_coding	intron_variant,feature_elongation
28	23299991	23305102	CTNNA3	5111	ENSBTAG00000045699	protein_coding	intron_variant,feature_elongation
28	26672256	26676883	PALD1	4627	ENSBTAG00000008583	protein_coding	upstream_gene_variant
28	27437779	27440286	UNC5B	2507	ENSBTAG00000014270	protein_coding	splice_polypyrimidine_tract_variant,coding_sequence_variant,3_prime_UTR_variant,intron_variant,feature_elongation
28	27470504	27475157	SLC29A3	4653	ENSBTAG00000046357	protein_coding	intron_variant,feature_elongation
28	28205858	28211121	ASCC1	5263	ENSBTAG00000000392	protein_coding	splice_polypyrimidine_tract_variant,coding_sequence_variant,intron_variant,feature_elongation
28	28906441	28909756	MCU	3315	ENSBTAG00000003876	protein_coding	downstream_gene_variant
28	28908219	28910827	OIT3	2608	ENSBTAG00000009348	protein_coding	upstream_gene_variant
28	34988050	34997323	ZCCHC24	9273	ENSBTAG00000003877	protein_coding	splice_polypyrimidine_tract_variant,coding_sequence_variant,3_prime_UTR_variant,intron_variant
28	37525032	37528236	NRG3	3204	ENSBTAG00000009587	protein_coding	intron_variant,feature_elongation
28	39226352	39231520	RGR	5168	ENSBTAG00000015681	protein_coding	splice_polypyrimidine_tract_variant,coding_sequence_variant,3_prime_UTR_variant,intron_variant
28	40622559	40628470	GRID1	5911	ENSBTAG00000019623	protein_coding	splice_polypyrimidine_tract_variant,coding_sequence_variant,intron_variant,feature_elongation
28	44395810	44404436	ALOX5	8626	ENSBTAG00000020319	protein_coding	upstream_gene_variant
28	44395810	44404436	ALOX5	8626	ENSBTAG00000020319	protein_coding	upstream_gene_variant
29	1133153	1135788	CEP295	2635	ENSBTAG00000001902	protein_coding	splice_polypyrimidine_tract_variant,coding_sequence_variant,intron_variant,feature_elongation
29	1902314	1906260	MTNR1B	3946	ENSBTAG00000050009	protein_coding	splice_polypyrimidine_tract_variant,coding_sequence_variant,intron_variant,feature_elongation
29	5906202	5909079	FOLH1B	2877	ENSBTAG00000007397	protein_coding	splice_polypyrimidine_tract_variant,coding_sequence_variant,intron_variant,feature_elongation
29	6141318	6151122	NOX4	9804	ENSBTAG00000018540	protein_coding	intron_variant,feature_elongation
29	8884899	8889626	ME3	4727	ENSBTAG00000000246	protein_coding	upstream_gene_variant
29	11889720	11892420	DLG2	2700	ENSBTAG00000027868	protein_coding	intron_variant,feature_elongation
29	17012567	17015233	TENM4	2666	ENSBTAG00000007439	protein_coding	intron_variant,feature_elongation
29	17718546	17722117	GAB2	3571	ENSBTAG00000002922	protein_coding	intron_variant,feature_elongation
29	22138935	22140730	GAS2	1795	ENSBTAG00000021654	protein_coding	intron_variant,feature_elongation
29	22228475	22234618	FANCF	6143	ENSBTAG00000007230	protein_coding	downstream_gene_variant
29	24910300	24917474	NAV2	7174	ENSBTAG00000018431	protein_coding	intron_variant,feature_elongation
29	25815033	25821849	ZDHHC13	6816	ENSBTAG00000020642	protein_coding	intron_variant,feature_elongation
29	27301860	27303326	OR8D6	1466	ENSBTAG00000017495	protein_coding	upstream_gene_variant
29	27400862	27402702	OR8B1T	1840	ENSBTAG00000047730	protein_coding	coding_sequence_variant,3_prime_UTR_variant
29	27595595	27597396	OR8B1AE	1801	ENSBTAG00000048689	protein_coding	downstream_gene_variant
29	27599309	27600946	OR8B1S	1637	ENSBTAG00000048465	protein_coding	upstream_gene_variant
29	27904720	27906556	OR8B69	1836	ENSBTAG00000052940	protein_coding	downstream_gene_variant
29	27940215	27942288	OR8B12	2073	ENSBTAG00000052004	protein_coding	upstream_gene_variant
29	27944975	27947846	OR8A1D	2871	ENSBTAG00000054187	protein_coding	upstream_gene_variant
29	29236838	29239816	HYLS1	2978	ENSBTAG00000010859	protein_coding	upstream_gene_variant
29	29704641	29715762	ST3GAL4	11121	ENSBTAG00000016506	protein_coding	intron_variant,feature_elongation
29	32254651	32257632	KCNJ5	2981	ENSBTAG00000006902	protein_coding	upstream_gene_variant
29	42342637	42347810	MACROD1	5173	ENSBTAG00000017181	protein_coding	intron_variant,feature_elongation
29	42434929	42438073	FLRT1	3144	ENSBTAG00000048264	protein_coding	coding_sequence_variant,3_prime_UTR_variant
29	42584033	42587619	KCNK4	3586	ENSBTAG00000008644	protein_coding	upstream_gene_variant
29	42588742	42593095	GPR137	4353	ENSBTAG00000012512	protein_coding	splice_polypyrimidine_tract_variant,coding_sequence_variant,3_prime_UTR_variant,intron_variant
29	42588742	42593095	BAD	4353	ENSBTAG00000012511	protein_coding	upstream_gene_variant
29	48978741	48984500	KCNQ1	5759	ENSBTAG00000010986	protein_coding	intron_variant,feature_elongation

## Sheet: Table-S3
Table S3: Positively selected genes identified by top 1% highest FST between cross-bred group and Red-Angus cattle
CHR	Start	End	Gene	Gene-ID	BIOTYPE	Consequence
1	8875000	8925000	H4C3	ENSBTAG00000052349	protein_coding	transcript_amplification
1	52200000	52250000	BBX	ENSBTAG00000006893	protein_coding	intron_variant,feature_elongation
1	60800000	60850000	LSAMP	ENSBTAG00000049383	protein_coding	upstream_gene_variant
1	63800000	63850000	IGSF11	ENSBTAG00000045704	protein_coding	coding_sequence_variant,5_prime_UTR_variant,intron_variant
1	73325000	73375000	HES1	ENSBTAG00000000569	protein_coding	transcript_amplification
1	79900000	79950000	RTP4	ENSBTAG00000032265	protein_coding	transcript_amplification
1	80000000	80050000	MASP1	ENSBTAG00000012467	protein_coding	splice_polypyrimidine_tract_variant,coding_sequence_variant,5_prime_UTR_variant,intron_variant
1	93275000	93325000	NLGN1	ENSBTAG00000031891	protein_coding	intron_variant,feature_elongation
1	113350000	113400000	DHX36	ENSBTAG00000006142	protein_coding	splice_polypyrimidine_tract_variant,coding_sequence_variant,3_prime_UTR_variant,intron_variant
1	113350000	113400000	ARHGEF26	ENSBTAG00000013439	protein_coding	splice_polypyrimidine_tract_variant,coding_sequence_variant,3_prime_UTR_variant,intron_variant
1	127050000	127100000	ATP1B3	ENSBTAG00000014140	protein_coding	transcript_amplification
2	5975000	6025000	INPP1	ENSBTAG00000007584	protein_coding	upstream_gene_variant
2	5975000	6025000	HIBCH	ENSBTAG00000007787	protein_coding	splice_polypyrimidine_tract_variant,coding_sequence_variant,5_prime_UTR_variant,intron_variant
2	6050000	6100000	C2H2orf88	ENSBTAG00000026994	protein_coding	downstream_gene_variant
2	14625000	14675000	ITPRID2	ENSBTAG00000000937	protein_coding	splice_polypyrimidine_tract_variant,coding_sequence_variant,3_prime_UTR_variant,intron_variant
2	17600000	17650000	SESTD1	ENSBTAG00000001861	protein_coding	5_prime_UTR_variant,intron_variant
2	17875000	17925000	CCDC141	ENSBTAG00000027875	protein_coding	splice_polypyrimidine_tract_variant,coding_sequence_variant,intron_variant,feature_elongation
2	18450000	18500000	PRKRA	ENSBTAG00000001096	protein_coding	splice_polypyrimidine_tract_variant,coding_sequence_variant,3_prime_UTR_variant,intron_variant
2	18450000	18500000	OSBPL6	ENSBTAG00000014405	protein_coding	splice_polypyrimidine_tract_variant,coding_sequence_variant,3_prime_UTR_variant,intron_variant
2	24450000	24500000	METAP1D	ENSBTAG00000019075	protein_coding	splice_polypyrimidine_tract_variant,coding_sequence_variant,3_prime_UTR_variant,intron_variant
2	24450000	24500000	DLX2	ENSBTAG00000005741	protein_coding	splice_polypyrimidine_tract_variant,coding_sequence_variant,3_prime_UTR_variant,intron_variant
2	24450000	24500000	DLX1	ENSBTAG00000015217	protein_coding	transcript_amplification
2	24600000	24650000	SLC25A12	ENSBTAG00000016762	protein_coding	splice_polypyrimidine_tract_variant,coding_sequence_variant,5_prime_UTR_variant,intron_variant
2	24600000	24650000	HAT1	ENSBTAG00000010118	protein_coding	coding_sequence_variant,5_prime_UTR_variant,intron_variant
2	24925000	24975000	CYBRD1	ENSBTAG00000007898	protein_coding	splice_polypyrimidine_tract_variant,coding_sequence_variant,5_prime_UTR_variant,intron_variant
2	25975000	26025000	MYO3B	ENSBTAG00000003626	protein_coding	splice_polypyrimidine_tract_variant,coding_sequence_variant,intron_variant,feature_elongation
2	27400000	27450000	CERS6	ENSBTAG00000044179	protein_coding	splice_polypyrimidine_tract_variant,coding_sequence_variant,intron_variant,feature_elongation
2	31750000	31800000	GRB14	ENSBTAG00000019291	protein_coding	splice_polypyrimidine_tract_variant,coding_sequence_variant,intron_variant,feature_elongation
2	32625000	32675000	FIGN	ENSBTAG00000008704	protein_coding	splice_polypyrimidine_tract_variant,coding_sequence_variant,5_prime_UTR_variant,intron_variant
2	34575000	34625000	SLC4A10	ENSBTAG00000015317	protein_coding	splice_polypyrimidine_tract_variant,coding_sequence_variant,intron_variant,feature_elongation
2	34575000	34625000	SLC4A10	ENSBTAG00000015317	protein_coding	splice_polypyrimidine_tract_variant,coding_sequence_variant,intron_variant,feature_elongation
2	38475000	38525000	ACVR1	ENSBTAG00000011909	protein_coding	splice_polypyrimidine_tract_variant,coding_sequence_variant,intron_variant,feature_elongation
2	48250000	48300000	U2	ENSBTAG00000036993	snRNA	transcript_amplification
2	48250000	48300000	ORC4	ENSBTAG00000015291	protein_coding	splice_polypyrimidine_tract_variant,coding_sequence_variant,3_prime_UTR_variant,intron_variant
2	48250000	48300000	ACVR2A	ENSBTAG00000018114	protein_coding	splice_polypyrimidine_tract_variant,coding_sequence_variant,3_prime_UTR_variant,intron_variant
2	72925000	72975000	TFCP2L1	ENSBTAG00000007765	protein_coding	splice_polypyrimidine_tract_variant,coding_sequence_variant,3_prime_UTR_variant,intron_variant
2	87900000	87950000	SATB2	ENSBTAG00000016334	protein_coding	splice_polypyrimidine_tract_variant,coding_sequence_variant,intron_variant,feature_elongation
2	99400000	99450000	ERBB4	ENSBTAG00000012647	protein_coding	splice_polypyrimidine_tract_variant,coding_sequence_variant,intron_variant,feature_elongation
2	104325000	104375000	MARCHF4	ENSBTAG00000049897	protein_coding	coding_sequence_variant,5_prime_UTR_variant,intron_variant
2	110325000	110375000	PAX3	ENSBTAG00000009950	protein_coding	splice_polypyrimidine_tract_variant,coding_sequence_variant,3_prime_UTR_variant,intron_variant
2	119275000	119325000	NMUR1	ENSBTAG00000017684	protein_coding	transcript_amplification
3	7875000	7925000	FCRLB	ENSBTAG00000014580	protein_coding	transcript_amplification
3	7875000	7925000	FCRLA	ENSBTAG00000034159	protein_coding	transcript_amplification
3	7900000	7950000	FCGR2B	ENSBTAG00000021842	protein_coding	transcript_amplification
3	8925000	8975000	SLAMF1	ENSBTAG00000007927	protein_coding	coding_sequence_variant,5_prime_UTR_variant,intron_variant
3	8925000	8975000	CD48	ENSBTAG00000011238	protein_coding	splice_polypyrimidine_tract_variant,coding_sequence_variant,3_prime_UTR_variant,intron_variant
3	15300000	15350000	RUSC1	ENSBTAG00000054061	protein_coding	transcript_amplification
3	15300000	15350000	HCN3	ENSBTAG00000017055	protein_coding	downstream_gene_variant
3	15300000	15350000	FDPS	ENSBTAG00000003948	protein_coding	transcript_amplification
3	15475000	15525000	EFNA3	ENSBTAG00000033423	protein_coding	transcript_amplification
3	15475000	15525000	EFNA1	ENSBTAG00000020244	protein_coding	upstream_gene_variant
3	15500000	15550000	EFNA4	ENSBTAG00000010673	protein_coding	transcript_amplification
3	15500000	15550000	ADAM15	ENSBTAG00000010663	protein_coding	transcript_amplification
3	15525000	15575000	ZBTB7B	ENSBTAG00000021512	protein_coding	downstream_gene_variant
3	15525000	15575000	DCST1	ENSBTAG00000010655	protein_coding	transcript_amplification
3	15650000	15700000	PMVK	ENSBTAG00000017819	protein_coding	transcript_amplification
3	32075000	32125000	CHIA	ENSBTAG00000000259	protein_coding	splice_polypyrimidine_tract_variant,coding_sequence_variant,5_prime_UTR_variant,intron_variant
3	32125000	32175000	CHI3L2	ENSBTAG00000013578	protein_coding	transcript_amplification
3	32825000	32875000	KCNA2	ENSBTAG00000015459	protein_coding	transcript_amplification
3	35075000	35125000	SLC25A24	ENSBTAG00000003752	protein_coding	splice_polypyrimidine_tract_variant,coding_sequence_variant,3_prime_UTR_variant,intron_variant
3	54500000	54550000	GBP4	ENSBTAG00000014529	protein_coding	splice_polypyrimidine_tract_variant,coding_sequence_variant,3_prime_UTR_variant,intron_variant
3	55075000	55125000	PKN2	ENSBTAG00000021900	protein_coding	splice_polypyrimidine_tract_variant,coding_sequence_variant,intron_variant,feature_elongation
3	75000000	75050000	LRRC7	ENSBTAG00000009338	protein_coding	splice_polypyrimidine_tract_variant,coding_sequence_variant,3_prime_UTR_variant,intron_variant
3	75000000	75050000	LRRC40	ENSBTAG00000008243	protein_coding	splice_polypyrimidine_tract_variant,coding_sequence_variant,3_prime_UTR_variant,intron_variant
3	82100000	82150000	ITGB3BP	ENSBTAG00000030710	protein_coding	splice_polypyrimidine_tract_variant,coding_sequence_variant,3_prime_UTR_variant,intron_variant
3	82100000	82150000	ALG6	ENSBTAG00000030706	protein_coding	3_prime_UTR_variant
3	83000000	83050000	DOCK7	ENSBTAG00000019877	protein_coding	splice_polypyrimidine_tract_variant,coding_sequence_variant,intron_variant,feature_elongation
3	83000000	83050000	ANGPTL3	ENSBTAG00000021386	protein_coding	splice_polypyrimidine_tract_variant,coding_sequence_variant,5_prime_UTR_variant,intron_variant
3	83275000	83325000	KANK4	ENSBTAG00000014382	protein_coding	splice_polypyrimidine_tract_variant,coding_sequence_variant,5_prime_UTR_variant,intron_variant
3	85675000	85725000	C3H1orf87	ENSBTAG00000009481	protein_coding	splice_polypyrimidine_tract_variant,coding_sequence_variant,5_prime_UTR_variant,intron_variant
3	89475000	89525000	PRKAA2	ENSBTAG00000018747	protein_coding	splice_polypyrimidine_tract_variant,coding_sequence_variant,3_prime_UTR_variant,intron_variant
3	93975000	94025000	ZFYVE9	ENSBTAG00000014289	protein_coding	splice_polypyrimidine_tract_variant,coding_sequence_variant,3_prime_UTR_variant,intron_variant
3	93975000	94025000	ORC1	ENSBTAG00000002719	protein_coding	splice_polypyrimidine_tract_variant,coding_sequence_variant,3_prime_UTR_variant,intron_variant
3	93975000	94025000	CC2D1B	ENSBTAG00000015896	protein_coding	transcript_amplification
3	113600000	113650000	TRPM8	ENSBTAG00000014652	protein_coding	splice_polypyrimidine_tract_variant,coding_sequence_variant,intron_variant,feature_elongation
3	119550000	119600000	AKAP17A	ENSBTAG00000054242	protein_coding	transcript_amplification
4	40525000	40575000	GNAT3	ENSBTAG00000008641	protein_coding	coding_sequence_variant,5_prime_UTR_variant,intron_variant
4	44400000	44450000	NAPEPLD	ENSBTAG00000014171	protein_coding	splice_polypyrimidine_tract_variant,coding_sequence_variant,3_prime_UTR_variant,intron_variant
4	48100000	48150000	PRKAR2B	ENSBTAG00000014958	protein_coding	upstream_gene_variant
4	71625000	71675000	NPY	ENSBTAG00000004503	protein_coding	upstream_gene_variant
4	77800000	77850000	HECW1	ENSBTAG00000021216	protein_coding	coding_sequence_variant,5_prime_UTR_variant,intron_variant
4	92525000	92575000	RBM28	ENSBTAG00000017001	protein_coding	splice_polypyrimidine_tract_variant,coding_sequence_variant,5_prime_UTR_variant,intron_variant
4	92525000	92575000	PRRT4	ENSBTAG00000047482	protein_coding	transcript_amplification
4	92525000	92575000	IMPDH1	ENSBTAG00000000296	protein_coding	splice_polypyrimidine_tract_variant,coding_sequence_variant,3_prime_UTR_variant,intron_variant
4	93850000	93900000	KLHDC10	ENSBTAG00000000548	protein_coding	splice_polypyrimidine_tract_variant,coding_sequence_variant,5_prime_UTR_variant,intron_variant
4	94025000	94075000	CPA5	ENSBTAG00000013476	protein_coding	splice_polypyrimidine_tract_variant,5_prime_UTR_variant,intron_variant
4	94025000	94075000	CPA4	ENSBTAG00000046648	protein_coding	transcript_amplification
4	94075000	94125000	CPA1	ENSBTAG00000046169	protein_coding	upstream_gene_variant
4	97475000	97525000	EXOC4	ENSBTAG00000014112	protein_coding	splice_polypyrimidine_tract_variant,coding_sequence_variant,intron_variant,feature_elongation
4	97975000	98025000	SLC35B4	ENSBTAG00000003372	protein_coding	5_prime_UTR_variant
4	112675000	112725000	ZNF862	ENSBTAG00000039594	protein_coding	transcript_amplification
4	112675000	112725000	SSPO	ENSBTAG00000008542	protein_coding	splice_polypyrimidine_tract_variant,coding_sequence_variant,3_prime_UTR_variant,intron_variant
4	112675000	112725000	ATP6V0E2	ENSBTAG00000006022	protein_coding	transcript_amplification
4	112750000	112800000	REPIN1	ENSBTAG00000038241	protein_coding	transcript_amplification
4	112750000	112800000	RARRES2	ENSBTAG00000004215	protein_coding	splice_polypyrimidine_tract_variant,coding_sequence_variant,5_prime_UTR_variant,intron_variant
4	112750000	112800000	LRRC61	ENSBTAG00000031059	protein_coding	downstream_gene_variant
4	113275000	113325000	GIMAP7	ENSBTAG00000008550	protein_coding	transcript_amplification
4	113275000	113325000	GIMAP5	ENSBTAG00000004894	protein_coding	upstream_gene_variant
4	113375000	113425000	TMEM176A	ENSBTAG00000012078	protein_coding	transcript_amplification
4	113400000	113450000	TMEM176B	ENSBTAG00000016766	protein_coding	transcript_amplification
4	113450000	113500000	AOC1	ENSBTAG00000005419	protein_coding	transcript_amplification
4	114375000	114425000	PRKAG2	ENSBTAG00000002917	protein_coding	coding_sequence_variant,5_prime_UTR_variant,intron_variant
5	4050000	4100000	ATXN7L3B	ENSBTAG00000035083	protein_coding	transcript_amplification
5	21050000	21100000	DCN	ENSBTAG00000003505	protein_coding	5_prime_UTR_variant,intron_variant
5	22525000	22575000	PLEKHG7	ENSBTAG00000000818	protein_coding	upstream_gene_variant
5	30700000	30750000	TUBA1B	ENSBTAG00000012244	protein_coding	splice_polypyrimidine_tract_variant,coding_sequence_variant,3_prime_UTR_variant,intron_variant
5	30700000	30750000	LMBR1L	ENSBTAG00000044048	protein_coding	transcript_amplification
5	30700000	30750000	DHH	ENSBTAG00000000124	protein_coding	transcript_amplification
5	30725000	30775000	RHEBL1	ENSBTAG00000006557	protein_coding	transcript_amplification
5	30725000	30775000	KMT2D	ENSBTAG00000014429	protein_coding	splice_polypyrimidine_tract_variant,coding_sequence_variant,5_prime_UTR_variant,intron_variant
5	31400000	31450000	OR8S15	ENSBTAG00000054691	protein_coding	transcript_amplification
5	31400000	31450000	OR8S10	ENSBTAG00000051668	protein_coding	transcript_amplification
5	44500000	44550000	LYZ	ENSBTAG00000026779	protein_coding	transcript_amplification
5	44525000	44575000	CPSF6	ENSBTAG00000007323	protein_coding	splice_polypyrimidine_tract_variant,coding_sequence_variant,3_prime_UTR_variant,intron_variant
5	48575000	48625000	LEMD3	ENSBTAG00000039435	protein_coding	splice_polypyrimidine_tract_variant,coding_sequence_variant,5_prime_UTR_variant,intron_variant
5	94275000	94325000	EPS8	ENSBTAG00000000369	protein_coding	splice_polypyrimidine_tract_variant,coding_sequence_variant,3_prime_UTR_variant,intron_variant
5	94300000	94350000	PTPRO	ENSBTAG00000006256	protein_coding	transcript_amplification
5	106175000	106225000	CRACR2A	ENSBTAG00000018940	protein_coding	5_prime_UTR_variant,intron_variant
6	5850000	5900000	PDE5A	ENSBTAG00000024888	protein_coding	splice_polypyrimidine_tract_variant,coding_sequence_variant,3_prime_UTR_variant,intron_variant
6	10775000	10825000	NDST4	ENSBTAG00000003131	protein_coding	splice_polypyrimidine_tract_variant,coding_sequence_variant,3_prime_UTR_variant,intron_variant
6	18900000	18950000	TBCK	ENSBTAG00000004227	protein_coding	splice_polypyrimidine_tract_variant,coding_sequence_variant,intron_variant,feature_elongation
6	19700000	19750000	PPA2	ENSBTAG00000002428	protein_coding	splice_polypyrimidine_tract_variant,coding_sequence_variant,5_prime_UTR_variant,intron_variant
6	45900000	45950000	CCKAR	ENSBTAG00000004988	protein_coding	transcript_amplification
6	50350000	50400000	PCDH7	ENSBTAG00000000061	protein_coding	intron_variant,feature_elongation
6	64550000	64600000	GABRG1	ENSBTAG00000012296	protein_coding	splice_polypyrimidine_tract_variant,coding_sequence_variant,3_prime_UTR_variant,intron_variant
6	67825000	67875000	SGCB	ENSBTAG00000014601	protein_coding	downstream_gene_variant
6	67825000	67875000	LRRC66	ENSBTAG00000014599	protein_coding	splice_polypyrimidine_tract_variant,coding_sequence_variant,3_prime_UTR_variant,intron_variant
6	69550000	69600000	CHIC2	ENSBTAG00000032660	protein_coding	splice_polypyrimidine_tract_variant,coding_sequence_variant,5_prime_UTR_variant,intron_variant
6	69625000	69675000	GSX2	ENSBTAG00000045812	protein_coding	transcript_amplification
6	89375000	89425000	AREG	ENSBTAG00000018134	protein_coding	transcript_amplification
6	94850000	94900000	PRDM8	ENSBTAG00000020570	protein_coding	transcript_amplification
6	111725000	111775000	LDB2	ENSBTAG00000014058	protein_coding	splice_polypyrimidine_tract_variant,coding_sequence_variant,intron_variant,feature_elongation
7	3375000	3425000	SNAP47	ENSBTAG00000004188	protein_coding	splice_polypyrimidine_tract_variant,coding_sequence_variant,3_prime_UTR_variant,intron_variant
7	3725000	3775000	PBX4	ENSBTAG00000009975	protein_coding	transcript_amplification
7	12225000	12275000	CACNA1A	ENSBTAG00000014828	protein_coding	splice_polypyrimidine_tract_variant,coding_sequence_variant,intron_variant,feature_elongation
7	12500000	12550000	NFIX	ENSBTAG00000018229	protein_coding	splice_polypyrimidine_tract_variant,coding_sequence_variant,5_prime_UTR_variant,intron_variant
7	12725000	12775000	RNASEH2A	ENSBTAG00000009661	protein_coding	splice_polypyrimidine_tract_variant,coding_sequence_variant,5_prime_UTR_variant,intron_variant
7	12725000	12775000	PRDX2	ENSBTAG00000012062	protein_coding	transcript_amplification
7	12725000	12775000	JUNB	ENSBTAG00000012046	protein_coding	transcript_amplification
7	12725000	12775000	HOOK2	ENSBTAG00000008654	protein_coding	transcript_amplification
7	12725000	12775000	GET3	ENSBTAG00000011837	protein_coding	splice_polypyrimidine_tract_variant,coding_sequence_variant,3_prime_UTR_variant,intron_variant
7	12725000	12775000	BEST2	ENSBTAG00000025652	protein_coding	transcript_amplification
7	13375000	13425000	OR1M1	ENSBTAG00000035399	protein_coding	transcript_amplification
7	34275000	34325000	HSD17B4	ENSBTAG00000006978	protein_coding	downstream_gene_variant
7	34475000	34525000	TNFAIP8	ENSBTAG00000014551	protein_coding	splice_polypyrimidine_tract_variant,coding_sequence_variant,5_prime_UTR_variant,3_prime_UTR_variant,intron_variant
7	38775000	38825000	RAB24	ENSBTAG00000025425	protein_coding	splice_polypyrimidine_tract_variant,coding_sequence_variant,5_prime_UTR_variant,intron_variant
7	38775000	38825000	PRELID1	ENSBTAG00000005009	protein_coding	transcript_amplification
7	38775000	38825000	MXD3	ENSBTAG00000005010	protein_coding	transcript_amplification
7	38825000	38875000	RGS14	ENSBTAG00000008497	protein_coding	transcript_amplification
7	38825000	38875000	LMAN2	ENSBTAG00000008034	protein_coding	transcript_amplification
7	43175000	43225000	HCN2	ENSBTAG00000015050	protein_coding	splice_polypyrimidine_tract_variant,coding_sequence_variant,5_prime_UTR_variant,intron_variant
7	43175000	43225000	GZMM	ENSBTAG00000002100	protein_coding	transcript_amplification
7	43175000	43225000	CDC34	ENSBTAG00000002098	protein_coding	splice_polypyrimidine_tract_variant,coding_sequence_variant,3_prime_UTR_variant,intron_variant
7	43175000	43225000	BSG	ENSBTAG00000016648	protein_coding	transcript_amplification
7	43200000	43250000	POLRMT	ENSBTAG00000015051	protein_coding	transcript_amplification
7	43450000	43500000	R3HDM4	ENSBTAG00000046406	protein_coding	upstream_gene_variant
7	43450000	43500000	KISS1R	ENSBTAG00000037418	protein_coding	transcript_amplification
7	43475000	43525000	GRIN3B	ENSBTAG00000025597	protein_coding	transcript_amplification
7	43500000	43550000	WDR18	ENSBTAG00000002434	protein_coding	transcript_amplification
7	43500000	43550000	TMEM259	ENSBTAG00000011351	protein_coding	transcript_amplification
7	43500000	43550000	CNN2	ENSBTAG00000020764	protein_coding	transcript_amplification
7	44225000	44275000	SCAMP4	ENSBTAG00000045762	protein_coding	splice_polypyrimidine_tract_variant,coding_sequence_variant,5_prime_UTR_variant,3_prime_UTR_variant,intron_variant
7	44225000	44275000	bta-mir-6120	ENSBTAG00000049433	miRNA	transcript_amplification
7	44250000	44300000	BTBD2	ENSBTAG00000016108	protein_coding	splice_polypyrimidine_tract_variant,coding_sequence_variant,3_prime_UTR_variant,intron_variant
7	44850000	44900000	FSTL4	ENSBTAG00000017105	protein_coding	splice_polypyrimidine_tract_variant,coding_sequence_variant,intron_variant,feature_elongation
7	46350000	46400000	TXNDC15	ENSBTAG00000014744	protein_coding	transcript_amplification
7	46350000	46400000	PCBD2	ENSBTAG00000050621	protein_coding	splice_polypyrimidine_tract_variant,coding_sequence_variant,5_prime_UTR_variant,intron_variant
7	50525000	50575000	SIL1	ENSBTAG00000033747	protein_coding	upstream_gene_variant
7	50550000	50600000	MATR3	ENSBTAG00000006756	protein_coding	5_prime_UTR_variant,intron_variant
7	50550000	50600000	bta-mir-1949	ENSBTAG00000049931	miRNA	transcript_amplification
7	60875000	60925000	CSNK1A1	ENSBTAG00000005326	protein_coding	splice_polypyrimidine_tract_variant,coding_sequence_variant,5_prime_UTR_variant,intron_variant
7	102225000	102275000	PPIP5K2	ENSBTAG00000001485	protein_coding	3_prime_UTR_variant
7	102225000	102275000	MACIR	ENSBTAG00000055286	protein_coding	5_prime_UTR_variant,intron_variant
8	8700000	8750000	PRSS55	ENSBTAG00000034665	protein_coding	transcript_amplification
8	24825000	24875000	ACER2	ENSBTAG00000010821	protein_coding	splice_polypyrimidine_tract_variant,coding_sequence_variant,3_prime_UTR_variant,intron_variant
8	42500000	42550000	SMARCA2	ENSBTAG00000007494	protein_coding	splice_polypyrimidine_tract_variant,coding_sequence_variant,5_prime_UTR_variant,intron_variant
8	69525000	69575000	POLR3D	ENSBTAG00000010036	protein_coding	transcript_amplification
8	69525000	69575000	PHYHIP	ENSBTAG00000015757	protein_coding	transcript_amplification
8	69525000	69575000	BMP1	ENSBTAG00000000917	protein_coding	splice_polypyrimidine_tract_variant,coding_sequence_variant,3_prime_UTR_variant,intron_variant
8	69550000	69600000	PIWIL2	ENSBTAG00000015835	protein_coding	splice_polypyrimidine_tract_variant,coding_sequence_variant,5_prime_UTR_variant,intron_variant
8	75125000	75175000	NFX1	ENSBTAG00000012385	protein_coding	3_prime_UTR_variant
8	75125000	75175000	AQP7	ENSBTAG00000020105	protein_coding	transcript_amplification
8	78200000	78250000	NTRK2	ENSBTAG00000010647	protein_coding	intron_variant,feature_elongation
8	81750000	81800000	FANCC	ENSBTAG00000017195	protein_coding	intron_variant,feature_elongation
8	82700000	82750000	ERCC6L2	ENSBTAG00000020626	protein_coding	splice_polypyrimidine_tract_variant,coding_sequence_variant,3_prime_UTR_variant,intron_variant
8	84700000	84750000	WNK2	ENSBTAG00000008301	protein_coding	downstream_gene_variant
8	84850000	84900000	FAM120A	ENSBTAG00000008696	protein_coding	splice_polypyrimidine_tract_variant,coding_sequence_variant,3_prime_UTR_variant,intron_variant
8	84900000	84950000	PHF2	ENSBTAG00000012922	protein_coding	intron_variant,feature_elongation
8	92525000	92575000	CYLC2	ENSBTAG00000015608	protein_coding	transcript_amplification
8	101650000	101700000	PTBP3	ENSBTAG00000016750	protein_coding	splice_polypyrimidine_tract_variant,coding_sequence_variant,5_prime_UTR_variant,intron_variant,feature_elongation
9	43525000	43575000	CRYBG1	ENSBTAG00000017527	protein_coding	intron_variant,feature_elongation
9	43650000	43700000	ATG5	ENSBTAG00000005400	protein_coding	splice_polypyrimidine_tract_variant,coding_sequence_variant,5_prime_UTR_variant,intron_variant
9	53300000	53350000	UFL1	ENSBTAG00000020410	protein_coding	splice_polypyrimidine_tract_variant,coding_sequence_variant,5_prime_UTR_variant,intron_variant
9	65125000	65175000	CEP162	ENSBTAG00000003384	protein_coding	coding_sequence_variant,5_prime_UTR_variant,intron_variant
9	66425000	66475000	PTPRK	ENSBTAG00000020829	protein_coding	intron_variant,feature_elongation
9	74425000	74475000	MAP7	ENSBTAG00000001598	protein_coding	intron_variant,feature_elongation
10	9075000	9125000	AP3B1	ENSBTAG00000005016	protein_coding	splice_polypyrimidine_tract_variant,coding_sequence_variant,3_prime_UTR_variant,intron_variant
10	10122500	0 101275000	FOXN3	ENSBTAG00000046684	protein_coding	5_prime_UTR_variant,intron_variant
10	11375000	11425000	STYX	ENSBTAG00000046956	protein_coding	splice_polypyrimidine_tract_variant,coding_sequence_variant,3_prime_UTR_variant,intron_variant
10	11375000	11425000	GNPNAT1	ENSBTAG00000005344	protein_coding	transcript_amplification
10	12700000	12750000	RAB11A	ENSBTAG00000018959	protein_coding	coding_sequence_variant,5_prime_UTR_variant,intron_variant
10	12725000	12775000	MEGF11	ENSBTAG00000034140	protein_coding	splice_polypyrimidine_tract_variant,coding_sequence_variant,3_prime_UTR_variant,intron_variant
10	27850000	27900000	OR4F73	ENSBTAG00000051986	protein_coding	transcript_amplification
10	27850000	27900000	OR4F70	ENSBTAG00000053279	protein_coding	transcript_amplification
10	28975000	29025000	RYR3	ENSBTAG00000025642	pseudogene	splice_polypyrimidine_tract_variant,non_coding_transcript_exon_variant,intron_variant,feature_elongation
10	59000000	59050000	GLDN	ENSBTAG00000002576	protein_coding	coding_sequence_variant,5_prime_UTR_variant,intron_variant
10	61675000	61725000	FBN1	ENSBTAG00000002278	protein_coding	splice_polypyrimidine_tract_variant,coding_sequence_variant,intron_variant,feature_elongation
10	85450000	85500000	LIN52	ENSBTAG00000030557	protein_coding	splice_polypyrimidine_tract_variant,coding_sequence_variant,intron_variant,feature_elongation
10	85450000	85500000	ALDH6A1	ENSBTAG00000018469	protein_coding	upstream_gene_variant
10	85825000	85875000	LTBP2	ENSBTAG00000021957	protein_coding	splice_polypyrimidine_tract_variant,coding_sequence_variant,intron_variant,feature_elongation
10	86125000	86175000	RPS6KL1	ENSBTAG00000006688	protein_coding	transcript_amplification
10	86125000	86175000	DLST	ENSBTAG00000006463	protein_coding	transcript_amplification
10	86225000	86275000	MLH3	ENSBTAG00000019279	protein_coding	downstream_gene_variant
10	86250000	86300000	EIF2B2	ENSBTAG00000008664	protein_coding	transcript_amplification
10	86275000	86325000	ZC2HC1C	ENSBTAG00000013983	protein_coding	coding_sequence_variant,5_prime_UTR_variant,intron_variant
10	86275000	86325000	ACYP1	ENSBTAG00000013992	protein_coding	transcript_amplification
10	86750000	86800000	FLVCR2	ENSBTAG00000040078	protein_coding	splice_polypyrimidine_tract_variant,coding_sequence_variant,5_prime_UTR_variant,intron_variant
10	89900000	89950000	NRXN3	ENSBTAG00000050101	protein_coding	intron_variant,feature_elongation
10	92500000	92550000	GTF2A1	ENSBTAG00000013652	protein_coding	splice_polypyrimidine_tract_variant,coding_sequence_variant,5_prime_UTR_variant,intron_variant
10	92525000	92575000	STON2	ENSBTAG00000025308	protein_coding	splice_polypyrimidine_tract_variant,coding_sequence_variant,3_prime_UTR_variant,intron_variant
11	22075000	22125000	THUMPD2	ENSBTAG00000004722	protein_coding	splice_polypyrimidine_tract_variant,coding_sequence_variant,5_prime_UTR_variant,intron_variant
11	26675000	26725000	PPM1B	ENSBTAG00000000223	protein_coding	downstream_gene_variant
11	26700000	26750000	PREPL	ENSBTAG00000017429	protein_coding	splice_polypyrimidine_tract_variant,coding_sequence_variant,3_prime_UTR_variant,intron_variant
11	26725000	26775000	SLC3A1	ENSBTAG00000017421	protein_coding	splice_polypyrimidine_tract_variant,coding_sequence_variant,3_prime_UTR_variant,intron_variant
11	26725000	26775000	CAMKMT	ENSBTAG00000032519	protein_coding	coding_sequence_variant,5_prime_UTR_variant,intron_variant
11	66450000	66500000	C1D	ENSBTAG00000049002	protein_coding	splice_polypyrimidine_tract_variant,coding_sequence_variant,5_prime_UTR_variant,3_prime_UTR_variant,intron_variant
11	74300000	74350000	DNAJC27	ENSBTAG00000018239	protein_coding	splice_polypyrimidine_tract_variant,coding_sequence_variant,3_prime_UTR_variant,intron_variant
11	74300000	74350000	ADCY3	ENSBTAG00000018705	protein_coding	coding_sequence_variant,5_prime_UTR_variant,intron_variant
12	11200000	11250000	SNORA70	ENSBTAG00000044514	snoRNA	transcript_amplification
12	11200000	11250000	ELF1	ENSBTAG00000007356	protein_coding	splice_polypyrimidine_tract_variant,coding_sequence_variant,5_prime_UTR_variant,intron_variant
12	11750000	11800000	VWA8	ENSBTAG00000001133	protein_coding	splice_polypyrimidine_tract_variant,coding_sequence_variant,intron_variant,feature_elongation
12	25075000	25125000	CCNA1	ENSBTAG00000007284	protein_coding	transcript_amplification
12	25150000	25200000	SPART	ENSBTAG00000008040	protein_coding	splice_polypyrimidine_tract_variant,coding_sequence_variant,5_prime_UTR_variant,intron_variant
12	50700000	50750000	LMO7	ENSBTAG00000010693	protein_coding	intron_variant,feature_elongation
12	51975000	52025000	U6	ENSBTAG00000044957	snRNA	transcript_amplification
12	51975000	52025000	KCTD12	ENSBTAG00000001414	protein_coding	transcript_amplification
12	73525000	73575000	HS6ST3	ENSBTAG00000039065	protein_coding	intron_variant,feature_elongation
13	2250000	2300000	PLCB4	ENSBTAG00000013116	protein_coding	transcript_amplification
13	35475000	35525000	LYZL1	ENSBTAG00000010330	protein_coding	splice_polypyrimidine_tract_variant,coding_sequence_variant,5_prime_UTR_variant,3_prime_UTR_variant,intron_variant
13	46375000	46425000	LARP4B	ENSBTAG00000013899	protein_coding	splice_polypyrimidine_tract_variant,coding_sequence_variant,5_prime_UTR_variant,intron_variant
13	54050000	54100000	ZGPAT	ENSBTAG00000007498	protein_coding	upstream_gene_variant
13	54050000	54100000	TNFRSF6B	ENSBTAG00000027407	protein_coding	transcript_amplification
13	54050000	54100000	STMN3	ENSBTAG00000038974	protein_coding	transcript_amplification
13	54050000	54100000	RTEL1	ENSBTAG00000021096	protein_coding	transcript_amplification
13	54050000	54100000	GMEB2	ENSBTAG00000014769	protein_coding	upstream_gene_variant
13	54050000	54100000	ARFRP1	ENSBTAG00000007497	protein_coding	splice_polypyrimidine_tract_variant,coding_sequence_variant,3_prime_UTR_variant,intron_variant
13	54075000	54125000	PTK6	ENSBTAG00000044091	protein_coding	upstream_gene_variant
13	54075000	54125000	FNDC11	ENSBTAG00000027405	protein_coding	transcript_amplification
13	56500000	56550000	CDH26	ENSBTAG00000020261	protein_coding	downstream_gene_variant
13	59325000	59375000	TFAP2C	ENSBTAG00000002065	protein_coding	splice_polypyrimidine_tract_variant,coding_sequence_variant,3_prime_UTR_variant,intron_variant
13	59550000	59600000	AURKA	ENSBTAG00000013009	protein_coding	transcript_amplification
13	59575000	59625000	FAM210B	ENSBTAG00000013007	protein_coding	splice_polypyrimidine_tract_variant,coding_sequence_variant,5_prime_UTR_variant,intron_variant
13	59575000	59625000	AURKA	ENSBTAG00000013009	protein_coding	downstream_gene_variant
13	59600000	59650000	MC3R	ENSBTAG00000004712	protein_coding	transcript_amplification
13	63350000	63400000	RALY	ENSBTAG00000016524	protein_coding	5_prime_UTR_variant,intron_variant
13	70825000	70875000	PTPRT	ENSBTAG00000000309	protein_coding	splice_polypyrimidine_tract_variant,coding_sequence_variant,intron_variant,feature_elongation
13	73050000	73100000	ADA	ENSBTAG00000005280	protein_coding	coding_sequence_variant,5_prime_UTR_variant,intron_variant
13	73075000	73125000	CCN5	ENSBTAG00000006037	protein_coding	splice_polypyrimidine_tract_variant,coding_sequence_variant,5_prime_UTR_variant,3_prime_UTR_variant,intron_variant
13	76100000	76150000	NCOA3	ENSBTAG00000007489	protein_coding	splice_polypyrimidine_tract_variant,coding_sequence_variant,5_prime_UTR_variant,intron_variant,feature_elongation
13	78100000	78150000	UBE2V1	ENSBTAG00000027316	protein_coding	transcript_amplification
13	78125000	78175000	PEDS1	ENSBTAG00000010135	protein_coding	splice_polypyrimidine_tract_variant,coding_sequence_variant,3_prime_UTR_variant,intron_variant
13	79350000	79400000	NFATC2	ENSBTAG00000018270	protein_coding	splice_polypyrimidine_tract_variant,coding_sequence_variant,5_prime_UTR_variant,intron_variant
14	7175000	7225000	ZFAT	ENSBTAG00000017731	protein_coding	splice_polypyrimidine_tract_variant,coding_sequence_variant,intron_variant,feature_elongation
14	8225000	8275000	TG	ENSBTAG00000007823	protein_coding	splice_polypyrimidine_tract_variant,coding_sequence_variant,intron_variant,feature_elongation
14	8250000	8300000	SLA	ENSBTAG00000007828	protein_coding	splice_polypyrimidine_tract_variant,coding_sequence_variant,5_prime_UTR_variant,intron_variant
14	19925000	19975000	SNAI2	ENSBTAG00000013227	protein_coding	transcript_amplification
14	19950000	20000000	PPDPFL	ENSBTAG00000038286	protein_coding	transcript_amplification
14	20575000	20625000	SNTG1	ENSBTAG00000002448	protein_coding	splice_polypyrimidine_tract_variant,coding_sequence_variant,5_prime_UTR_variant,intron_variant
14	21150000	21200000	ST18	ENSBTAG00000005560	protein_coding	splice_polypyrimidine_tract_variant,coding_sequence_variant,3_prime_UTR_variant,intron_variant
14	22175000	22225000	SOX17	ENSBTAG00000005748	protein_coding	upstream_gene_variant
14	32625000	32675000	C14H8orf34	ENSBTAG00000022588	protein_coding	splice_polypyrimidine_tract_variant,coding_sequence_variant,intron_variant,feature_elongation
14	38350000	38400000	CRISPLD1	ENSBTAG00000004411	protein_coding	downstream_gene_variant
14	58075000	58125000	OXR1	ENSBTAG00000008285	protein_coding	splice_polypyrimidine_tract_variant,coding_sequence_variant,intron_variant,feature_elongation
14	63575000	63625000	PABPC1	ENSBTAG00000046358	protein_coding	upstream_gene_variant
14	65025000	65075000	VPS13B	ENSBTAG00000012357	protein_coding	splice_polypyrimidine_tract_variant,coding_sequence_variant,intron_variant,feature_elongation
14	81550000	81600000	COL14A1	ENSBTAG00000013369	protein_coding	splice_polypyrimidine_tract_variant,coding_sequence_variant,intron_variant,feature_elongation
15	1300000	1350000	IZUMO1R	ENSBTAG00000050890	protein_coding	transcript_amplification
15	3250000	3300000	CASP4	ENSBTAG00000020884	protein_coding	transcript_amplification
15	3250000	3300000	CASP1	ENSBTAG00000050239	protein_coding	downstream_gene_variant
15	25750000	25800000	CADM1	ENSBTAG00000000977	protein_coding	splice_polypyrimidine_tract_variant,coding_sequence_variant,intron_variant,feature_elongation
15	46800000	46850000	FHIP1B	ENSBTAG00000020515	protein_coding	transcript_amplification
15	46800000	46850000	CNGA4	ENSBTAG00000005228	protein_coding	upstream_gene_variant
15	46800000	46850000	C15H11orf42	ENSBTAG00000027642	protein_coding	transcript_amplification
15	46825000	46875000	OR52W1	ENSBTAG00000008892	protein_coding	transcript_amplification
15	46825000	46875000	OR52B2	ENSBTAG00000021590	protein_coding	transcript_amplification
15	46900000	46950000	OR56B42B	ENSBTAG00000052169	protein_coding	transcript_amplification
15	46925000	46975000	OR56A1	ENSBTAG00000000368	protein_coding	upstream_gene_variant
15	46925000	46975000	OR52L1	ENSBTAG00000027443	protein_coding	transcript_amplification
15	46950000	47000000	OR52L2	ENSBTAG00000038977	protein_coding	transcript_amplification
15	46975000	47025000	OR56A4D	ENSBTAG00000051243	protein_coding	upstream_gene_variant
15	47050000	47100000	OR56A9	ENSBTAG00000050676	protein_coding	downstream_gene_variant
15	47050000	47100000	OR56A3H	ENSBTAG00000048638	protein_coding	transcript_amplification
15	47075000	47125000	OR56A3G	ENSBTAG00000048615	protein_coding	transcript_amplification
15	47525000	47575000	OR52N4H	ENSBTAG00000048679	protein_coding	transcript_amplification
15	47525000	47575000	OR52N4	ENSBTAG00000051694	protein_coding	transcript_amplification
15	49875000	49925000	OR52J3D	ENSBTAG00000038075	protein_coding	transcript_amplification
15	49875000	49925000	OR51P1	ENSBTAG00000039654	protein_coding	transcript_amplification
15	49900000	49950000	OR51L1C	ENSBTAG00000053133	protein_coding	transcript_amplification
15	54025000	54075000	RNF169	ENSBTAG00000000727	protein_coding	coding_sequence_variant,5_prime_UTR_variant,intron_variant
15	54025000	54075000	CHRDL2	ENSBTAG00000021306	protein_coding	splice_polypyrimidine_tract_variant,coding_sequence_variant,5_prime_UTR_variant,intron_variant
15	54400000	54450000	SLCO2B1	ENSBTAG00000015596	protein_coding	splice_polypyrimidine_tract_variant,coding_sequence_variant,3_prime_UTR_variant,intron_variant
15	57300000	57350000	ANO3	ENSBTAG00000021855	protein_coding	splice_polypyrimidine_tract_variant,coding_sequence_variant,intron_variant,feature_elongation
15	57400000	57450000	SLC5A12	ENSBTAG00000021858	protein_coding	splice_polypyrimidine_tract_variant,coding_sequence_variant,5_prime_UTR_variant,intron_variant
15	75950000	76000000	PHF21A	ENSBTAG00000009611	protein_coding	splice_polypyrimidine_tract_variant,coding_sequence_variant,3_prime_UTR_variant,intron_variant
15	75950000	76000000	PEX16	ENSBTAG00000003126	protein_coding	upstream_gene_variant
15	75950000	76000000	LARGE2	ENSBTAG00000009607	protein_coding	transcript_amplification
15	77800000	77850000	PTPRJ	ENSBTAG00000024715	protein_coding	splice_polypyrimidine_tract_variant,coding_sequence_variant,5_prime_UTR_variant,intron_variant
15	79550000	79600000	OR8K63	ENSBTAG00000050947	protein_coding	splice_polypyrimidine_tract_variant,coding_sequence_variant,3_prime_UTR_variant,intron_variant
15	79550000	79600000	OR8K60	ENSBTAG00000050372	protein_coding	transcript_amplification
15	79550000	79600000	OR8K5	ENSBTAG00000035031	protein_coding	transcript_amplification
15	79575000	79625000	OR8K1B	ENSBTAG00000035029	protein_coding	transcript_amplification
15	79575000	79625000	OR8J17	ENSBTAG00000049880	protein_coding	transcript_amplification
16	12600000	12650000	RGS13	ENSBTAG00000013849	protein_coding	splice_polypyrimidine_tract_variant,coding_sequence_variant,5_prime_UTR_variant,intron_variant
16	41550000	41600000	TNFRSF8	ENSBTAG00000039937	protein_coding	splice_polypyrimidine_tract_variant,coding_sequence_variant,3_prime_UTR_variant,intron_variant
16	42100000	42150000	DISP3	ENSBTAG00000015533	protein_coding	splice_polypyrimidine_tract_variant,coding_sequence_variant,3_prime_UTR_variant,intron_variant
16	42800000	42850000	CASZ1	ENSBTAG00000019818	protein_coding	5_prime_UTR_variant,intron_variant
16	45675000	45725000	CAMTA1	ENSBTAG00000014602	protein_coding	upstream_gene_variant
16	69225000	69275000	PTPN14	ENSBTAG00000021553	protein_coding	downstream_gene_variant
16	69250000	69300000	SMYD2	ENSBTAG00000013166	protein_coding	splice_polypyrimidine_tract_variant,coding_sequence_variant,5_prime_UTR_variant,intron_variant
17	35800000	35850000	TRPC3	ENSBTAG00000019021	protein_coding	3_prime_UTR_variant
17	73000000	73050000	ZDHHC8	ENSBTAG00000006657	protein_coding	transcript_amplification
17	73000000	73050000	RANBP1	ENSBTAG00000006656	protein_coding	coding_sequence_variant,3_prime_UTR_variant
17	73000000	73050000	CCDC188	ENSBTAG00000047626	protein_coding	transcript_amplification
18	1000000	1050000	UQCRFS1	ENSBTAG00000046786	protein_coding	coding_sequence_variant,5_prime_UTR_variant,intron_variant
18	8550000	8600000	SDR42E1	ENSBTAG00000018394	protein_coding	5_prime_UTR_variant,intron_variant
18	8550000	8600000	HSD17B2	ENSBTAG00000003234	protein_coding	coding_sequence_variant,5_prime_UTR_variant,intron_variant
18	10600000	10650000	ATP2C2	ENSBTAG00000000945	protein_coding	splice_polypyrimidine_tract_variant,coding_sequence_variant,5_prime_UTR_variant,intron_variant
18	10800000	10850000	KLHL36	ENSBTAG00000008385	protein_coding	splice_polypyrimidine_tract_variant,coding_sequence_variant,5_prime_UTR_variant,3_prime_UTR_variant,intron_variant
18	10800000	10850000	COTL1	ENSBTAG00000016315	protein_coding	splice_polypyrimidine_tract_variant,coding_sequence_variant,5_prime_UTR_variant,intron_variant
18	13750000	13800000	ZFPM1	ENSBTAG00000015766	protein_coding	splice_polypyrimidine_tract_variant,coding_sequence_variant,3_prime_UTR_variant,intron_variant
18	13800000	13850000	ZC3H18	ENSBTAG00000019520	protein_coding	splice_polypyrimidine_tract_variant,coding_sequence_variant,5_prime_UTR_variant,intron_variant
18	13850000	13900000	MVD	ENSBTAG00000012059	protein_coding	splice_polypyrimidine_tract_variant,coding_sequence_variant,3_prime_UTR_variant,intron_variant
18	13875000	13925000	CYBA	ENSBTAG00000051907	protein_coding	transcript_amplification
18	13900000	13950000	SNAI3	ENSBTAG00000017528	protein_coding	transcript_amplification
18	13900000	13950000	PIEZO1	ENSBTAG00000020944	protein_coding	splice_polypyrimidine_tract_variant,coding_sequence_variant,3_prime_UTR_variant,intron_variant
18	14175000	14225000	ACSF3	ENSBTAG00000015968	protein_coding	splice_polypyrimidine_tract_variant,coding_sequence_variant,5_prime_UTR_variant,intron_variant
18	14225000	14275000	CDH15	ENSBTAG00000011530	protein_coding	splice_polypyrimidine_tract_variant,coding_sequence_variant,5_prime_UTR_variant,intron_variant
18	14275000	14325000	SLC22A31	ENSBTAG00000011533	protein_coding	transcript_amplification
18	14275000	14325000	ANKRD11	ENSBTAG00000016006	protein_coding	downstream_gene_variant
18	14425000	14475000	SPG7	ENSBTAG00000012041	protein_coding	splice_polypyrimidine_tract_variant,coding_sequence_variant,5_prime_UTR_variant,intron_variant
18	14450000	14500000	RPL13	ENSBTAG00000012044	protein_coding	transcript_amplification
18	14450000	14500000	CPNE7	ENSBTAG00000012215	protein_coding	upstream_gene_variant
18	14475000	14525000	DPEP1	ENSBTAG00000033326	protein_coding	upstream_gene_variant
18	14500000	14550000	CHMP1A	ENSBTAG00000033331	protein_coding	downstream_gene_variant
18	14525000	14575000	SPATA2L	ENSBTAG00000033334	protein_coding	downstream_gene_variant
18	14525000	14575000	CDK10	ENSBTAG00000033333	protein_coding	splice_polypyrimidine_tract_variant,coding_sequence_variant,5_prime_UTR_variant,intron_variant
18	14550000	14600000	VPS9D1	ENSBTAG00000021165	protein_coding	transcript_amplification
18	14550000	14600000	SPATA33	ENSBTAG00000052192	protein_coding	transcript_amplification
18	14625000	14675000	FANCA	ENSBTAG00000001906	protein_coding	splice_polypyrimidine_tract_variant,coding_sequence_variant,5_prime_UTR_variant,intron_variant
18	14650000	14700000	TCF25	ENSBTAG00000012102	protein_coding	splice_polypyrimidine_tract_variant,coding_sequence_variant,5_prime_UTR_variant,intron_variant
18	14975000	15025000	VPS35	ENSBTAG00000002493	protein_coding	transcript_amplification
18	14975000	15025000	ORC6	ENSBTAG00000001872	protein_coding	transcript_amplification
18	15075000	15125000	MYLK3	ENSBTAG00000014818	protein_coding	coding_sequence_variant,5_prime_UTR_variant,intron_variant
18	15100000	15150000	C18H16orf87	ENSBTAG00000003503	protein_coding	splice_polypyrimidine_tract_variant,coding_sequence_variant,3_prime_UTR_variant,intron_variant
18	15275000	15325000	GPT2	ENSBTAG00000002980	protein_coding	splice_polypyrimidine_tract_variant,coding_sequence_variant,5_prime_UTR_variant,intron_variant
18	15600000	15650000	ITFG1	ENSBTAG00000004805	protein_coding	splice_polypyrimidine_tract_variant,coding_sequence_variant,intron_variant,feature_elongation
18	16025000	16075000	PHKB	ENSBTAG00000004806	protein_coding	splice_polypyrimidine_tract_variant,coding_sequence_variant,intron_variant,feature_elongation
18	16450000	16500000	ABCC12	ENSBTAG00000044191	protein_coding	splice_polypyrimidine_tract_variant,coding_sequence_variant,3_prime_UTR_variant,intron_variant
18	44125000	44175000	CHST8	ENSBTAG00000047670	protein_coding	intron_variant,feature_elongation
18	48500000	48550000	LGALS4	ENSBTAG00000016312	protein_coding	transcript_amplification
18	48500000	48550000	ECH1	ENSBTAG00000016313	protein_coding	splice_polypyrimidine_tract_variant,coding_sequence_variant,3_prime_UTR_variant,intron_variant
18	48525000	48575000	HNRNPL	ENSBTAG00000001055	protein_coding	transcript_amplification
18	50300000	50350000	CYP2B6	ENSBTAG00000003871	protein_coding	splice_polypyrimidine_tract_variant,coding_sequence_variant,5_prime_UTR_variant,intron_variant
18	50325000	50375000	CYP2S1	ENSBTAG00000018240	protein_coding	upstream_gene_variant
18	51325000	51375000	RPS19	ENSBTAG00000011963	protein_coding	transcript_amplification
18	51325000	51375000	LYPD4	ENSBTAG00000020251	protein_coding	splice_polypyrimidine_tract_variant,5_prime_UTR_variant,intron_variant
18	51325000	51375000	DMRTC2	ENSBTAG00000019273	protein_coding	transcript_amplification
18	51325000	51375000	CD79A	ENSBTAG00000001882	protein_coding	transcript_amplification
18	51325000	51375000	ARHGEF1	ENSBTAG00000018912	protein_coding	splice_polypyrimidine_tract_variant,coding_sequence_variant,5_prime_UTR_variant,intron_variant
18	51700000	51750000	XRCC1	ENSBTAG00000016268	protein_coding	splice_polypyrimidine_tract_variant,coding_sequence_variant,3_prime_UTR_variant,intron_variant
18	51700000	51750000	PHLDB3	ENSBTAG00000004377	protein_coding	splice_polypyrimidine_tract_variant,coding_sequence_variant,5_prime_UTR_variant,intron_variant
18	51725000	51775000	ETHE1	ENSBTAG00000004379	protein_coding	splice_polypyrimidine_tract_variant,coding_sequence_variant,5_prime_UTR_variant,intron_variant
18	51825000	51875000	CADM4	ENSBTAG00000015984	protein_coding	transcript_amplification
18	51875000	51925000	PLAUR	ENSBTAG00000013125	protein_coding	splice_polypyrimidine_tract_variant,coding_sequence_variant,5_prime_UTR_variant,intron_variant
18	51875000	51925000	IRGC	ENSBTAG00000013766	protein_coding	5_prime_UTR_variant,intron_variant
19	18475000	18525000	RAB11FIP4	ENSBTAG00000016972	protein_coding	splice_polypyrimidine_tract_variant,coding_sequence_variant,3_prime_UTR_variant,intron_variant
19	19050000	19100000	KSR1	ENSBTAG00000006601	protein_coding	coding_sequence_variant,5_prime_UTR_variant,intron_variant
19	24675000	24725000	ANKFY1	ENSBTAG00000021091	protein_coding	downstream_gene_variant
19	24700000	24750000	ZZEF1	ENSBTAG00000016316	protein_coding	splice_polypyrimidine_tract_variant,coding_sequence_variant,5_prime_UTR_variant,intron_variant
19	24875000	24925000	UBE2G1	ENSBTAG00000014433	protein_coding	coding_sequence_variant,5_prime_UTR_variant,intron_variant
19	25000000	25050000	MYBBP1A	ENSBTAG00000007430	protein_coding	transcript_amplification
19	25025000	25075000	TEKT1	ENSBTAG00000007437	protein_coding	transcript_amplification
19	25025000	25075000	GGT6	ENSBTAG00000007436	protein_coding	transcript_amplification
19	25050000	25100000	SMTNL2	ENSBTAG00000020605	protein_coding	splice_polypyrimidine_tract_variant,coding_sequence_variant,3_prime_UTR_variant,intron_variant
19	25100000	25150000	XAF1	ENSBTAG00000011343	protein_coding	splice_polypyrimidine_tract_variant,coding_sequence_variant,3_prime_UTR_variant,intron_variant
19	25125000	25175000	FBXO39	ENSBTAG00000018345	protein_coding	transcript_amplification
19	32725000	32775000	PMP22	ENSBTAG00000019070	protein_coding	splice_polypyrimidine_tract_variant,coding_sequence_variant,3_prime_UTR_variant,intron_variant
19	41650000	41700000	KRT36	ENSBTAG00000046124	protein_coding	transcript_amplification
19	41650000	41700000	KRT32	ENSBTAG00000016384	protein_coding	transcript_amplification
19	41675000	41725000	KRT35	ENSBTAG00000006807	protein_coding	transcript_amplification
19	41675000	41725000	KRT15	ENSBTAG00000004903	protein_coding	splice_polypyrimidine_tract_variant,coding_sequence_variant,3_prime_UTR_variant,intron_variant
19	42500000	42550000	CAVIN1	ENSBTAG00000039684	protein_coding	transcript_amplification
19	42725000	42775000	TUBG2	ENSBTAG00000030347	protein_coding	3_prime_UTR_variant
19	42725000	42775000	PLEKHH3	ENSBTAG00000019090	protein_coding	transcript_amplification
19	42725000	42775000	EZH1	ENSBTAG00000021918	protein_coding	splice_polypyrimidine_tract_variant,coding_sequence_variant,3_prime_UTR_variant,intron_variant
19	42725000	42775000	CNTNAP1	ENSBTAG00000019097	protein_coding	transcript_amplification
19	42725000	42775000	CCR10	ENSBTAG00000019095	protein_coding	transcript_amplification
19	43175000	43225000	TMEM106A	ENSBTAG00000006801	protein_coding	splice_polypyrimidine_tract_variant,coding_sequence_variant,3_prime_UTR_variant,intron_variant
19	48125000	48175000	SCN4A	ENSBTAG00000004770	protein_coding	splice_polypyrimidine_tract_variant,coding_sequence_variant,5_prime_UTR_variant,3_prime_UTR_variant,intron_variant
19	48125000	48175000	CD79B	ENSBTAG00000044204	protein_coding	transcript_amplification
19	52600000	52650000	TBC1D16	ENSBTAG00000003192	protein_coding	splice_polypyrimidine_tract_variant,coding_sequence_variant,3_prime_UTR_variant,intron_variant
19	56300000	56350000	SLC16A5	ENSBTAG00000001110	protein_coding	splice_polypyrimidine_tract_variant,coding_sequence_variant,5_prime_UTR_variant,3_prime_UTR_variant,intron_variant
19	56300000	56350000	NT5C	ENSBTAG00000011527	protein_coding	transcript_amplification
19	56300000	56350000	JPT1	ENSBTAG00000030170	protein_coding	transcript_amplification
20	3775000	3825000	FBXW11	ENSBTAG00000015376	protein_coding	coding_sequence_variant,5_prime_UTR_variant,intron_variant
20	33650000	33700000	SNORD72	ENSBTAG00000042297	snoRNA	transcript_amplification
20	33650000	33700000	RPL37	ENSBTAG00000005142	protein_coding	transcript_amplification
20	33650000	33700000	PRKAA1	ENSBTAG00000000013	protein_coding	splice_polypyrimidine_tract_variant,coding_sequence_variant,5_prime_UTR_variant,intron_variant
20	35325000	35375000	RICTOR	ENSBTAG00000006697	protein_coding	splice_polypyrimidine_tract_variant,coding_sequence_variant,5_prime_UTR_variant,intron_variant
20	35325000	35375000	FYB1	ENSBTAG00000001492	protein_coding	splice_polypyrimidine_tract_variant,coding_sequence_variant,3_prime_UTR_variant,intron_variant
20	53775000	53825000	CDH18	ENSBTAG00000037844	protein_coding	splice_polypyrimidine_tract_variant,coding_sequence_variant,intron_variant,feature_elongation
20	65525000	65575000	ADCY2	ENSBTAG00000019210	protein_coding	splice_polypyrimidine_tract_variant,coding_sequence_variant,intron_variant,feature_elongation
21	2150000	2200000	SNORD115	ENSBTAG00000042125	snoRNA	transcript_amplification
21	16300000	16350000	AKAP13	ENSBTAG00000037383	protein_coding	splice_polypyrimidine_tract_variant,coding_sequence_variant,5_prime_UTR_variant,intron_variant,feature_elongation
21	27050000	27100000	STARD5	ENSBTAG00000010964	protein_coding	downstream_gene_variant
21	27050000	27100000	IL16	ENSBTAG00000010963	protein_coding	splice_polypyrimidine_tract_variant,coding_sequence_variant,5_prime_UTR_variant,3_prime_UTR_variant,intron_variant
21	33200000	33250000	SNX33	ENSBTAG00000012206	protein_coding	transcript_amplification
21	33225000	33275000	SNUPN	ENSBTAG00000021293	protein_coding	upstream_gene_variant
21	33400000	33450000	SIN3A	ENSBTAG00000009985	protein_coding	splice_polypyrimidine_tract_variant,coding_sequence_variant,5_prime_UTR_variant,3_prime_UTR_variant,intron_variant,feature_elongation
21	33400000	33450000	MAN2C1	ENSBTAG00000007368	protein_coding	upstream_gene_variant
21	57325000	57375000	RIN3	ENSBTAG00000010416	protein_coding	splice_polypyrimidine_tract_variant,coding_sequence_variant,3_prime_UTR_variant,intron_variant
21	57350000	57400000	RIN3	ENSBTAG00000010416	protein_coding	splice_polypyrimidine_tract_variant,coding_sequence_variant,3_prime_UTR_variant,intron_variant
21	57350000	57400000	LGMN	ENSBTAG00000046979	protein_coding	splice_polypyrimidine_tract_variant,coding_sequence_variant,3_prime_UTR_variant,intron_variant
22	1225000	1275000	U1	ENSBTAG00000029403	snRNA	transcript_amplification
22	14450000	14500000	TRAK1	ENSBTAG00000016076	protein_coding	splice_polypyrimidine_tract_variant,coding_sequence_variant,5_prime_UTR_variant,intron_variant
22	28300000	28350000	PDZRN3	ENSBTAG00000018644	protein_coding	intron_variant,feature_elongation
22	42400000	42450000	CFAP20DC	ENSBTAG00000020373	protein_coding	intron_variant,feature_elongation
22	53975000	54025000	TMEM158	ENSBTAG00000031287	protein_coding	transcript_amplification
22	54350000	54400000	SEC13	ENSBTAG00000017825	protein_coding	splice_polypyrimidine_tract_variant,coding_sequence_variant,5_prime_UTR_variant,intron_variant
22	54350000	54400000	ATP2B2	ENSBTAG00000001305	protein_coding	splice_polypyrimidine_tract_variant,coding_sequence_variant,3_prime_UTR_variant,intron_variant
23	2575000	2625000	PRIM2	ENSBTAG00000007937	protein_coding	splice_polypyrimidine_tract_variant,coding_sequence_variant,intron_variant,feature_elongation
23	19850000	19900000	SLC25A27	ENSBTAG00000016302	protein_coding	splice_polypyrimidine_tract_variant,coding_sequence_variant,5_prime_UTR_variant,intron_variant
23	19850000	19900000	CYP39A1	ENSBTAG00000003632	protein_coding	splice_polypyrimidine_tract_variant,coding_sequence_variant,5_prime_UTR_variant,intron_variant
24	8175000	8225000	CCDC102B	ENSBTAG00000006726	protein_coding	splice_polypyrimidine_tract_variant,coding_sequence_variant,intron_variant,feature_elongation
24	33075000	33125000	RMC1	ENSBTAG00000015190	protein_coding	splice_polypyrimidine_tract_variant,coding_sequence_variant,3_prime_UTR_variant,intron_variant
24	33075000	33125000	NPC1	ENSBTAG00000015195	protein_coding	splice_polypyrimidine_tract_variant,coding_sequence_variant,3_prime_UTR_variant,intron_variant
24	33100000	33150000	RIOK3	ENSBTAG00000010042	protein_coding	splice_polypyrimidine_tract_variant,coding_sequence_variant,3_prime_UTR_variant,intron_variant
24	49775000	49825000	MYO5B	ENSBTAG00000019455	protein_coding	coding_sequence_variant,5_prime_UTR_variant,intron_variant
25	15550000	15600000	XYLT1	ENSBTAG00000005523	protein_coding	intron_variant,feature_elongation
25	18825000	18875000	DNAH3	ENSBTAG00000018560	protein_coding	splice_polypyrimidine_tract_variant,coding_sequence_variant,intron_variant,feature_elongation
25	18975000	19025000	ZP2	ENSBTAG00000011504	protein_coding	splice_polypyrimidine_tract_variant,coding_sequence_variant,3_prime_UTR_variant,intron_variant
25	18975000	19025000	LDAF1	ENSBTAG00000018562	protein_coding	transcript_amplification
25	19650000	19700000	UQCRC2	ENSBTAG00000021651	protein_coding	splice_polypyrimidine_tract_variant,coding_sequence_variant,3_prime_UTR_variant,intron_variant
25	19650000	19700000	MOSMO	ENSBTAG00000008188	protein_coding	coding_sequence_variant,5_prime_UTR_variant,intron_variant
25	19675000	19725000	PDZD9	ENSBTAG00000021652	protein_coding	splice_polypyrimidine_tract_variant,coding_sequence_variant,5_prime_UTR_variant,intron_variant
25	21200000	21250000	UBFD1	ENSBTAG00000046033	protein_coding	transcript_amplification
25	21200000	21250000	NDUFAB1	ENSBTAG00000006391	protein_coding	downstream_gene_variant
25	21200000	21250000	EARS2	ENSBTAG00000045593	protein_coding	splice_polypyrimidine_tract_variant,coding_sequence_variant,5_prime_UTR_variant,intron_variant
25	21525000	21575000	PRKCB	ENSBTAG00000020921	protein_coding	intron_variant,feature_elongation
25	24875000	24925000	IL4R	ENSBTAG00000001602	protein_coding	splice_polypyrimidine_tract_variant,coding_sequence_variant,5_prime_UTR_variant,3_prime_UTR_variant,intron_variant
25	25775000	25825000	SBK1	ENSBTAG00000032140	protein_coding	transcript_amplification
25	37250000	37300000	TRRAP	ENSBTAG00000007113	protein_coding	splice_polypyrimidine_tract_variant,coding_sequence_variant,3_prime_UTR_variant,intron_variant
25	37250000	37300000	SMURF1	ENSBTAG00000007118	protein_coding	splice_polypyrimidine_tract_variant,coding_sequence_variant,3_prime_UTR_variant,intron_variant
25	38750000	38800000	FSCN1	ENSBTAG00000003191	protein_coding	splice_polypyrimidine_tract_variant,coding_sequence_variant,5_prime_UTR_variant,intron_variant
25	38750000	38800000	ACTB	ENSBTAG00000026199	protein_coding	5_prime_UTR_variant,intron_variant
25	38775000	38825000	FBXL18	ENSBTAG00000010264	protein_coding	splice_polypyrimidine_tract_variant,coding_sequence_variant,5_prime_UTR_variant,intron_variant
25	39125000	39175000	RADIL	ENSBTAG00000030690	protein_coding	splice_polypyrimidine_tract_variant,coding_sequence_variant,5_prime_UTR_variant,intron_variant
25	39125000	39175000	PAPOLB	ENSBTAG00000052734	protein_coding	transcript_amplification
25	39125000	39175000	MMD2	ENSBTAG00000021913	protein_coding	splice_polypyrimidine_tract_variant,coding_sequence_variant,3_prime_UTR_variant,intron_variant
26	775000	825000	IPMK	ENSBTAG00000011197	protein_coding	splice_polypyrimidine_tract_variant,coding_sequence_variant,3_prime_UTR_variant,intron_variant
26	6825000	6875000	DKK1	ENSBTAG00000014218	protein_coding	transcript_amplification
26	21975000	22025000	LBX1	ENSBTAG00000002261	protein_coding	downstream_gene_variant
26	31275000	31325000	RBM20	ENSBTAG00000023891	protein_coding	intron_variant,feature_elongation
27	15100000	15150000	PRIMPOL	ENSBTAG00000018863	protein_coding	splice_polypyrimidine_tract_variant,coding_sequence_variant,3_prime_UTR_variant,intron_variant
27	15100000	15150000	ACSL1	ENSBTAG00000004344	protein_coding	intron_variant,feature_elongation
27	15125000	15175000	CENPU	ENSBTAG00000018864	protein_coding	splice_polypyrimidine_tract_variant,coding_sequence_variant,5_prime_UTR_variant,intron_variant
27	20875000	20925000	MSR1	ENSBTAG00000002885	protein_coding	splice_polypyrimidine_tract_variant,coding_sequence_variant,5_prime_UTR_variant,intron_variant
27	31325000	31375000	UNC5D	ENSBTAG00000010241	protein_coding	splice_polypyrimidine_tract_variant,coding_sequence_variant,3_prime_UTR_variant,intron_variant
27	37575000	37625000	RNF170	ENSBTAG00000007630	protein_coding	splice_polypyrimidine_tract_variant,coding_sequence_variant,5_prime_UTR_variant,intron_variant
27	37600000	37650000	HOOK3	ENSBTAG00000007634	protein_coding	splice_polypyrimidine_tract_variant,coding_sequence_variant,intron_variant,feature_elongation
28	18925000	18975000	EGR2	ENSBTAG00000046409	protein_coding	transcript_amplification
28	18925000	18975000	ADO	ENSBTAG00000045717	protein_coding	transcript_amplification
28	26650000	26700000	PALD1	ENSBTAG00000008583	protein_coding	5_prime_UTR_variant,intron_variant
29	41300000	41350000	SLC22A8	ENSBTAG00000013644	protein_coding	transcript_amplification
29	47775000	47825000	SHANK2	ENSBTAG00000003171	protein_coding	intron_variant,feature_elongation

## Sheet: Table-S4
Table S4: Positively selected genes identified by top 1% highest log2 (θπ·cross-bred group/θπ·Red-Angus cattle)
CHR	Start	End	Gene	Gene-ID	BIOTYPE	Consequence
1	6575000	6625000	GRIK1	ENSBTAG00000034854	protein_coding	splice_polypyrimidine_tract_variant,coding_sequence_variant,3_prime_UTR_variant,intron_variant
1	42325000	42375000	OR5AC31	ENSBTAG00000048630	protein_coding	transcript_amplification
1	56525000	56575000	PHLDB2	ENSBTAG00000001209	protein_coding	intron_variant,feature_elongation
1	63725000	63775000	IGSF11	ENSBTAG00000045704	protein_coding	splice_polypyrimidine_tract_variant,coding_sequence_variant,3_prime_UTR_variant,intron_variant
1	67100000	67150000	SLC49A4	ENSBTAG00000005071	protein_coding	splice_polypyrimidine_tract_variant,coding_sequence_variant,5_prime_UTR_variant,intron_variant
1	67100000	67150000	HSPBAP1	ENSBTAG00000005066	protein_coding	splice_polypyrimidine_tract_variant,coding_sequence_variant,5_prime_UTR_variant,intron_variant
1	67375000	67425000	PDIA5	ENSBTAG00000018877	protein_coding	coding_sequence_variant,5_prime_UTR_variant,intron_variant
1	67575000	67625000	SEC22A	ENSBTAG00000014797	protein_coding	splice_polypyrimidine_tract_variant,coding_sequence_variant,intron_variant,feature_elongation
1	70100000	70150000	LMLN	ENSBTAG00000044172	protein_coding	splice_polypyrimidine_tract_variant,coding_sequence_variant,3_prime_UTR_variant,intron_variant
1	93375000	93425000	NLGN1	ENSBTAG00000031891	protein_coding	intron_variant,feature_elongation
1	112500000	112550000	MME	ENSBTAG00000002075	protein_coding	splice_polypyrimidine_tract_variant,coding_sequence_variant,intron_variant,feature_elongation
1	114550000	114600000	RAP2B	ENSBTAG00000055257	protein_coding	transcript_amplification
1	125625000	125675000	SLC9A9	ENSBTAG00000031178	protein_coding	intron_variant,feature_elongation
1	128525000	128575000	CLSTN2	ENSBTAG00000008714	protein_coding	splice_polypyrimidine_tract_variant,coding_sequence_variant,5_prime_UTR_variant,intron_variant
1	135900000	135950000	BFSP2	ENSBTAG00000017659	protein_coding	downstream_gene_variant
2	5975000	6025000	INPP1	ENSBTAG00000007584	protein_coding	upstream_gene_variant
2	5975000	6025000	HIBCH	ENSBTAG00000007787	protein_coding	splice_polypyrimidine_tract_variant,coding_sequence_variant,5_prime_UTR_variant,intron_variant
2	23550000	23600000	MAP3K20	ENSBTAG00000001083	protein_coding	coding_sequence_variant,5_prime_UTR_variant,intron_variant
2	26125000	26175000	MYO3B	ENSBTAG00000003626	protein_coding	intron_variant,feature_elongation
2	32600000	32650000	FIGN	ENSBTAG00000008704	protein_coding	splice_polypyrimidine_tract_variant,coding_sequence_variant,5_prime_UTR_variant,intron_variant
2	56025000	56075000	LRP1B	ENSBTAG00000024632	protein_coding	splice_polypyrimidine_tract_variant,coding_sequence_variant,intron_variant,feature_elongation
2	97625000	97675000	UNC80	ENSBTAG00000015415	protein_coding	splice_polypyrimidine_tract_variant,coding_sequence_variant,intron_variant,feature_elongation
2	99400000	99450000	ERBB4	ENSBTAG00000012647	protein_coding	splice_polypyrimidine_tract_variant,coding_sequence_variant,intron_variant,feature_elongation
2	110450000	110500000	PAX3	ENSBTAG00000009950	protein_coding	splice_polypyrimidine_tract_variant,coding_sequence_variant,5_prime_UTR_variant,intron_variant
2	119275000	119325000	NMUR1	ENSBTAG00000017684	protein_coding	transcript_amplification
3	14975000	15025000	GON4L	ENSBTAG00000020356	protein_coding	splice_polypyrimidine_tract_variant,coding_sequence_variant,intron_variant,feature_elongation
3	15025000	15075000	MSTO1	ENSBTAG00000026613	protein_coding	transcript_amplification
3	15075000	15125000	DAP3	ENSBTAG00000001199	protein_coding	coding_sequence_variant,5_prime_UTR_variant,intron_variant
3	15275000	15325000	RUSC1	ENSBTAG00000054061	protein_coding	transcript_amplification
3	15300000	15350000	PKLR	ENSBTAG00000017056	protein_coding	splice_polypyrimidine_tract_variant,coding_sequence_variant,5_prime_UTR_variant,intron_variant
3	15300000	15350000	ASH1L	ENSBTAG00000003954	protein_coding	downstream_gene_variant
3	15350000	15400000	HCN3	ENSBTAG00000017055	protein_coding	transcript_amplification
3	15350000	15400000	GBA	ENSBTAG00000014841	protein_coding	5_prime_UTR_variant,intron_variant
3	15350000	15400000	FAM189B	ENSBTAG00000047731	protein_coding	transcript_amplification
3	15375000	15425000	THBS3	ENSBTAG00000000057	protein_coding	splice_polypyrimidine_tract_variant,coding_sequence_variant,5_prime_UTR_variant,intron_variant
3	15375000	15425000	SCAMP3	ENSBTAG00000012094	protein_coding	transcript_amplification
3	15375000	15425000	MTX1	ENSBTAG00000014840	protein_coding	transcript_amplification
3	15375000	15425000	CLK2	ENSBTAG00000014393	protein_coding	splice_polypyrimidine_tract_variant,coding_sequence_variant,3_prime_UTR_variant,intron_variant
3	15400000	15450000	TRIM46	ENSBTAG00000010622	protein_coding	transcript_amplification
3	15400000	15450000	MUC1	ENSBTAG00000017104	protein_coding	transcript_amplification
3	15400000	15450000	KRTCAP2	ENSBTAG00000010617	protein_coding	transcript_amplification
3	15475000	15525000	EFNA1	ENSBTAG00000020244	protein_coding	upstream_gene_variant
3	15500000	15550000	EFNA4	ENSBTAG00000010673	protein_coding	transcript_amplification
3	15525000	15575000	ZBTB7B	ENSBTAG00000021512	protein_coding	downstream_gene_variant
3	15525000	15575000	EFNA3	ENSBTAG00000033423	protein_coding	upstream_gene_variant
3	15525000	15575000	DCST1	ENSBTAG00000010655	protein_coding	transcript_amplification
3	15525000	15575000	ADAM15	ENSBTAG00000010663	protein_coding	transcript_amplification
3	19950000	20000000	CTSS	ENSBTAG00000017135	protein_coding	splice_polypyrimidine_tract_variant,coding_sequence_variant,5_prime_UTR_variant,intron_variant
3	19950000	20000000	CTSK	ENSBTAG00000021035	protein_coding	transcript_amplification
3	19950000	20000000	ARNT	ENSBTAG00000021037	protein_coding	downstream_gene_variant
3	29400000	29450000	HIPK1	ENSBTAG00000011322	protein_coding	splice_polypyrimidine_tract_variant,coding_sequence_variant,5_prime_UTR_variant,3_prime_UTR_variant,intron_variant
3	35075000	35125000	SLC25A24	ENSBTAG00000003752	protein_coding	splice_polypyrimidine_tract_variant,coding_sequence_variant,3_prime_UTR_variant,intron_variant
3	55050000	55100000	GTF2B	ENSBTAG00000000504	protein_coding	downstream_gene_variant
3	55200000	55250000	PKN2	ENSBTAG00000021900	protein_coding	coding_sequence_variant,5_prime_UTR_variant,intron_variant
3	74750000	74800000	CTH	ENSBTAG00000014791	protein_coding	transcript_amplification
3	85675000	85725000	C3H1orf87	ENSBTAG00000009481	protein_coding	splice_polypyrimidine_tract_variant,coding_sequence_variant,5_prime_UTR_variant,intron_variant
3	89475000	89525000	PRKAA2	ENSBTAG00000018747	protein_coding	splice_polypyrimidine_tract_variant,coding_sequence_variant,3_prime_UTR_variant,intron_variant
3	91850000	91900000	SSBP3	ENSBTAG00000010717	protein_coding	intron_variant,feature_elongation
3	94000000	94050000	CC2D1B	ENSBTAG00000015896	protein_coding	splice_polypyrimidine_tract_variant,coding_sequence_variant,3_prime_UTR_variant,intron_variant
3	113600000	113650000	TRPM8	ENSBTAG00000014652	protein_coding	splice_polypyrimidine_tract_variant,coding_sequence_variant,intron_variant,feature_elongation
4	27325000	27375000	HDAC9	ENSBTAG00000003808	protein_coding	splice_polypyrimidine_tract_variant,coding_sequence_variant,intron_variant,feature_elongation
4	29050000	29100000	ITGB8	ENSBTAG00000003709	protein_coding	splice_polypyrimidine_tract_variant,coding_sequence_variant,intron_variant,feature_elongation
4	40525000	40575000	GNAT3	ENSBTAG00000008641	protein_coding	coding_sequence_variant,5_prime_UTR_variant,intron_variant
4	51925000	51975000	CAV2	ENSBTAG00000049397	protein_coding	splice_polypyrimidine_tract_variant,coding_sequence_variant,5_prime_UTR_variant,intron_variant
4	65675000	65725000	GARS1	ENSBTAG00000018972	protein_coding	splice_polypyrimidine_tract_variant,coding_sequence_variant,3_prime_UTR_variant,intron_variant
4	65675000	65725000	CRHR2	ENSBTAG00000014381	protein_coding	splice_polypyrimidine_tract_variant,coding_sequence_variant,3_prime_UTR_variant,intron_variant
4	71625000	71675000	NPY	ENSBTAG00000004503	protein_coding	upstream_gene_variant
4	93850000	93900000	KLHDC10	ENSBTAG00000000548	protein_coding	splice_polypyrimidine_tract_variant,coding_sequence_variant,5_prime_UTR_variant,intron_variant
4	93900000	93950000	TMEM209	ENSBTAG00000015588	protein_coding	downstream_gene_variant
4	94025000	94075000	CPA5	ENSBTAG00000013476	protein_coding	splice_polypyrimidine_tract_variant,5_prime_UTR_variant,intron_variant
4	94075000	94125000	CPA4	ENSBTAG00000046648	protein_coding	downstream_gene_variant
4	94075000	94125000	CPA1	ENSBTAG00000046169	protein_coding	upstream_gene_variant
4	97500000	97550000	EXOC4	ENSBTAG00000014112	protein_coding	splice_polypyrimidine_tract_variant,coding_sequence_variant,intron_variant,feature_elongation
4	97975000	98025000	SLC35B4	ENSBTAG00000003372	protein_coding	5_prime_UTR_variant
4	98600000	98650000	CALD1	ENSBTAG00000013953	protein_coding	splice_polypyrimidine_tract_variant,coding_sequence_variant,5_prime_UTR_variant,intron_variant
5	20925000	20975000	LUM	ENSBTAG00000001745	protein_coding	splice_polypyrimidine_tract_variant,coding_sequence_variant,3_prime_UTR_variant,intron_variant
5	20925000	20975000	KERA	ENSBTAG00000014340	protein_coding	transcript_amplification
5	22525000	22575000	PLEKHG7	ENSBTAG00000000818	protein_coding	upstream_gene_variant
5	33850000	33900000	SLC38A2	ENSBTAG00000011105	protein_coding	transcript_amplification
5	34275000	34325000	SCAF11	ENSBTAG00000001810	protein_coding	splice_polypyrimidine_tract_variant,coding_sequence_variant,3_prime_UTR_variant,intron_variant
5	34275000	34325000	ARID2	ENSBTAG00000011087	protein_coding	splice_polypyrimidine_tract_variant,coding_sequence_variant,3_prime_UTR_variant,intron_variant
5	42775000	42825000	PTPRR	ENSBTAG00000015311	protein_coding	splice_polypyrimidine_tract_variant,coding_sequence_variant,intron_variant,feature_elongation
5	48575000	48625000	LEMD3	ENSBTAG00000039435	protein_coding	splice_polypyrimidine_tract_variant,coding_sequence_variant,5_prime_UTR_variant,intron_variant
5	94925000	94975000	PDE6H	ENSBTAG00000013635	protein_coding	splice_polypyrimidine_tract_variant,coding_sequence_variant,5_prime_UTR_variant,intron_variant
5	94925000	94975000	ERP27	ENSBTAG00000006036	protein_coding	splice_polypyrimidine_tract_variant,coding_sequence_variant,5_prime_UTR_variant,intron_variant
5	94925000	94975000	ARHGDIB	ENSBTAG00000006039	protein_coding	transcript_amplification
5	102250000	102300000	WC1-12	ENSBTAG00000052355	protein_coding	splice_polypyrimidine_tract_variant,coding_sequence_variant,3_prime_UTR_variant,intron_variant
6	2425000	2475000	NPY1R	ENSBTAG00000047586	protein_coding	transcript_amplification
6	5850000	5900000	PDE5A	ENSBTAG00000024888	protein_coding	splice_polypyrimidine_tract_variant,coding_sequence_variant,3_prime_UTR_variant,intron_variant
6	34200000	34250000	CCSER1	ENSBTAG00000019808	protein_coding	splice_polypyrimidine_tract_variant,coding_sequence_variant,intron_variant,feature_elongation
7	1975000	2025000	ADAMTS2	ENSBTAG00000014665	protein_coding	splice_polypyrimidine_tract_variant,coding_sequence_variant,5_prime_UTR_variant,intron_variant
7	7750000	7800000	AKAP8L	ENSBTAG00000010439	protein_coding	splice_polypyrimidine_tract_variant,coding_sequence_variant,3_prime_UTR_variant,intron_variant
7	7750000	7800000	AKAP8	ENSBTAG00000001807	protein_coding	transcript_amplification
7	20200000	20250000	TJP3	ENSBTAG00000018342	protein_coding	splice_polypyrimidine_tract_variant,coding_sequence_variant,5_prime_UTR_variant,3_prime_UTR_variant,intron_variant
7	20200000	20250000	RAX2	ENSBTAG00000009750	protein_coding	transcript_amplification
7	20200000	20250000	MRPL54	ENSBTAG00000008396	protein_coding	transcript_amplification
7	20200000	20250000	MATK	ENSBTAG00000006619	protein_coding	splice_polypyrimidine_tract_variant,coding_sequence_variant,3_prime_UTR_variant,intron_variant
7	20225000	20275000	APBA3	ENSBTAG00000008395	protein_coding	downstream_gene_variant
7	20250000	20300000	PIP5K1C	ENSBTAG00000000710	protein_coding	splice_polypyrimidine_tract_variant,coding_sequence_variant,5_prime_UTR_variant,intron_variant
7	34800000	34850000	DTWD2	ENSBTAG00000002143	protein_coding	upstream_gene_variant
7	44175000	44225000	SCAMP4	ENSBTAG00000045762	protein_coding	5_prime_UTR_variant,intron_variant
7	44175000	44225000	KLF16	ENSBTAG00000038055	protein_coding	coding_sequence_variant,5_prime_UTR_variant,intron_variant
7	44250000	44300000	CSNK1G2	ENSBTAG00000016797	protein_coding	splice_polypyrimidine_tract_variant,coding_sequence_variant,5_prime_UTR_variant,3_prime_UTR_variant,intron_variant
7	44250000	44300000	BTBD2	ENSBTAG00000016108	protein_coding	splice_polypyrimidine_tract_variant,coding_sequence_variant,3_prime_UTR_variant,intron_variant
7	44375000	44425000	SHROOM1	ENSBTAG00000014676	protein_coding	transcript_amplification
7	44400000	44450000	UQCRQ	ENSBTAG00000009479	protein_coding	transcript_amplification
7	44400000	44450000	SOWAHA	ENSBTAG00000003671	pseudogene	transcript_amplification
7	44400000	44450000	LEAP2	ENSBTAG00000018926	protein_coding	upstream_gene_variant
7	44400000	44450000	GDF9	ENSBTAG00000009478	protein_coding	transcript_amplification
7	47750000	47800000	TRPC7	ENSBTAG00000014638	protein_coding	splice_polypyrimidine_tract_variant,coding_sequence_variant,intron_variant,feature_elongation
7	102150000	102200000	PPIP5K2	ENSBTAG00000001485	protein_coding	splice_polypyrimidine_tract_variant,coding_sequence_variant,5_prime_UTR_variant,intron_variant
8	24800000	24850000	SLC24A2	ENSBTAG00000043972	protein_coding	splice_polypyrimidine_tract_variant,coding_sequence_variant,3_prime_UTR_variant,intron_variant
8	24825000	24875000	ACER2	ENSBTAG00000010821	protein_coding	splice_polypyrimidine_tract_variant,coding_sequence_variant,3_prime_UTR_variant,intron_variant
8	25025000	25075000	DENND4C	ENSBTAG00000003097	protein_coding	5_prime_UTR_variant,intron_variant
8	67325000	67375000	ATP6V1B2	ENSBTAG00000018646	protein_coding	splice_polypyrimidine_tract_variant,coding_sequence_variant,3_prime_UTR_variant,intron_variant
8	67350000	67400000	LZTS1	ENSBTAG00000000841	protein_coding	transcript_amplification
8	84650000	84700000	WNK2	ENSBTAG00000008301	protein_coding	splice_polypyrimidine_tract_variant,coding_sequence_variant,3_prime_UTR_variant,intron_variant
8	101650000	101700000	PTBP3	ENSBTAG00000016750	protein_coding	splice_polypyrimidine_tract_variant,coding_sequence_variant,5_prime_UTR_variant,intron_variant,feature_elongation
9	7750000	7800000	ADGRB3	ENSBTAG00000015335	protein_coding	splice_polypyrimidine_tract_variant,coding_sequence_variant,intron_variant,feature_elongation
9	7750000	7800000	ADGRB3	ENSBTAG00000015335	protein_coding	splice_polypyrimidine_tract_variant,coding_sequence_variant,intron_variant,feature_elongation
9	43525000	43575000	CRYBG1	ENSBTAG00000017527	protein_coding	intron_variant,feature_elongation
9	43625000	43675000	ATG5	ENSBTAG00000005400	protein_coding	splice_polypyrimidine_tract_variant,coding_sequence_variant,5_prime_UTR_variant,intron_variant
9	43800000	43850000	PRDM1	ENSBTAG00000000816	protein_coding	splice_polypyrimidine_tract_variant,coding_sequence_variant,3_prime_UTR_variant,intron_variant
9	53300000	53350000	UFL1	ENSBTAG00000020410	protein_coding	splice_polypyrimidine_tract_variant,coding_sequence_variant,5_prime_UTR_variant,intron_variant
9	74450000	74500000	MAP7	ENSBTAG00000001598	protein_coding	intron_variant,feature_elongation
9	83400000	83450000	GRM1	ENSBTAG00000044181	protein_coding	splice_polypyrimidine_tract_variant,coding_sequence_variant,intron_variant,feature_elongation
9	90775000	90825000	OPRM1	ENSBTAG00000019719	protein_coding	coding_sequence_variant,5_prime_UTR_variant,intron_variant
9	91175000	91225000	CNKSR3	ENSBTAG00000012674	protein_coding	coding_sequence_variant,5_prime_UTR_variant,intron_variant
9	93450000	93500000	ARID1B	ENSBTAG00000002728	protein_coding	splice_polypyrimidine_tract_variant,coding_sequence_variant,intron_variant,feature_elongation
10	8625000	8675000	WDR41	ENSBTAG00000020212	protein_coding	splice_polypyrimidine_tract_variant,coding_sequence_variant,5_prime_UTR_variant,intron_variant
10	9050000	9100000	AP3B1	ENSBTAG00000005016	protein_coding	3_prime_UTR_variant
10	10525000	10575000	HOMER1	ENSBTAG00000025853	protein_coding	coding_sequence_variant,5_prime_UTR_variant,intron_variant
10	12725000	12775000	RAB11A	ENSBTAG00000018959	protein_coding	transcript_amplification
10	12725000	12775000	MEGF11	ENSBTAG00000034140	protein_coding	splice_polypyrimidine_tract_variant,coding_sequence_variant,3_prime_UTR_variant,intron_variant
10	18675000	18725000	MYO9A	ENSBTAG00000007433	protein_coding	splice_polypyrimidine_tract_variant,coding_sequence_variant,3_prime_UTR_variant,intron_variant
10	27850000	27900000	OR4F73	ENSBTAG00000051986	protein_coding	transcript_amplification
10	27850000	27900000	OR4F70	ENSBTAG00000053279	protein_coding	transcript_amplification
10	30225000	30275000	GJD2	ENSBTAG00000021730	protein_coding	transcript_amplification
10	37600000	37650000	VPS39	ENSBTAG00000032055	protein_coding	upstream_gene_variant
10	37600000	37650000	TMEM87A	ENSBTAG00000008863	protein_coding	splice_polypyrimidine_tract_variant,coding_sequence_variant,5_prime_UTR_variant,intron_variant
10	37600000	37650000	GANC	ENSBTAG00000008866	protein_coding	splice_polypyrimidine_tract_variant,coding_sequence_variant,5_prime_UTR_variant,intron_variant
10	43375000	43425000	MAP4K5	ENSBTAG00000014792	protein_coding	splice_polypyrimidine_tract_variant,coding_sequence_variant,intron_variant,feature_elongation
10	43450000	43500000	ATL1	ENSBTAG00000014312	protein_coding	splice_polypyrimidine_tract_variant,coding_sequence_variant,5_prime_UTR_variant,intron_variant
10	45150000	45200000	PTGDR	ENSBTAG00000006703	protein_coding	transcript_amplification
10	45200000	45250000	PLEKHO2	ENSBTAG00000008411	protein_coding	splice_polypyrimidine_tract_variant,coding_sequence_variant,3_prime_UTR_variant,intron_variant
10	57625000	57675000	ONECUT1	ENSBTAG00000046470	protein_coding	splice_polypyrimidine_tract_variant,coding_sequence_variant,3_prime_UTR_variant,intron_variant
10	58950000	59000000	GLDN	ENSBTAG00000002576	protein_coding	splice_polypyrimidine_tract_variant,coding_sequence_variant,3_prime_UTR_variant,intron_variant
10	59150000	59200000	CYP19A1	ENSBTAG00000014890	protein_coding	splice_polypyrimidine_tract_variant,coding_sequence_variant,3_prime_UTR_variant,intron_variant
10	61400000	61450000	SHC4	ENSBTAG00000022583	protein_coding	splice_polypyrimidine_tract_variant,coding_sequence_variant,3_prime_UTR_variant,intron_variant
10	69200000	69250000	OTX2	ENSBTAG00000014741	protein_coding	transcript_amplification
10	85825000	85875000	LTBP2	ENSBTAG00000021957	protein_coding	splice_polypyrimidine_tract_variant,coding_sequence_variant,intron_variant,feature_elongation
10	85900000	85950000	AREL1	ENSBTAG00000020379	protein_coding	splice_polypyrimidine_tract_variant,coding_sequence_variant,3_prime_UTR_variant,intron_variant
10	86200000	86250000	PGF	ENSBTAG00000013688	protein_coding	transcript_amplification
10	86225000	86275000	MLH3	ENSBTAG00000019279	protein_coding	downstream_gene_variant
10	86225000	86275000	EIF2B2	ENSBTAG00000008664	protein_coding	transcript_amplification
10	86275000	86325000	ZC2HC1C	ENSBTAG00000013983	protein_coding	coding_sequence_variant,5_prime_UTR_variant,intron_variant
10	86275000	86325000	ACYP1	ENSBTAG00000013992	protein_coding	transcript_amplification
11	25575000	25625000	THADA	ENSBTAG00000003555	protein_coding	splice_polypyrimidine_tract_variant,coding_sequence_variant,intron_variant,feature_elongation
12	11225000	11275000	WBP4	ENSBTAG00000016637	protein_coding	upstream_gene_variant
12	11225000	11275000	MTRF1	ENSBTAG00000012260	protein_coding	splice_polypyrimidine_tract_variant,coding_sequence_variant,3_prime_UTR_variant,intron_variant
12	11225000	11275000	ELF1	ENSBTAG00000007356	protein_coding	5_prime_UTR_variant,intron_variant
12	11750000	11800000	VWA8	ENSBTAG00000001133	protein_coding	splice_polypyrimidine_tract_variant,coding_sequence_variant,intron_variant,feature_elongation
12	13050000	13100000	EPSTI1	ENSBTAG00000019054	protein_coding	splice_polypyrimidine_tract_variant,coding_sequence_variant,intron_variant,feature_elongation
12	25100000	25150000	CCNA1	ENSBTAG00000007284	protein_coding	transcript_amplification
12	25125000	25175000	SPART	ENSBTAG00000008040	protein_coding	upstream_gene_variant
12	30900000	30950000	SLC7A1	ENSBTAG00000018577	protein_coding	5_prime_UTR_variant,intron_variant
12	32125000	32175000	PDX1	ENSBTAG00000010690	protein_coding	upstream_gene_variant
12	47725000	47775000	PIBF1	ENSBTAG00000019895	protein_coding	splice_polypyrimidine_tract_variant,coding_sequence_variant,3_prime_UTR_variant,intron_variant
12	50700000	50750000	LMO7	ENSBTAG00000010693	protein_coding	intron_variant,feature_elongation
12	67750000	67800000	GPC6	ENSBTAG00000040347	protein_coding	intron_variant,feature_elongation
12	69100000	69150000	TGDS	ENSBTAG00000005309	protein_coding	upstream_gene_variant
12	69100000	69150000	GPR180	ENSBTAG00000005310	protein_coding	splice_polypyrimidine_tract_variant,coding_sequence_variant,3_prime_UTR_variant,intron_variant
12	73775000	73825000	HS6ST3	ENSBTAG00000039065	protein_coding	intron_variant,feature_elongation
12	74150000	74200000	OXGR1	ENSBTAG00000021345	protein_coding	transcript_amplification
12	74450000	74500000	MBNL2	ENSBTAG00000018313	protein_coding	splice_polypyrimidine_tract_variant,coding_sequence_variant,5_prime_UTR_variant,intron_variant,feature_elongation
12	76475000	76525000	CLYBL	ENSBTAG00000004165	protein_coding	intron_variant,feature_elongation
13	2250000	2300000	PLCB4	ENSBTAG00000013116	protein_coding	transcript_amplification
13	10400000	10450000	KIF16B	ENSBTAG00000000939	protein_coding	coding_sequence_variant,5_prime_UTR_variant,intron_variant
13	12600000	12650000	USP6NL	ENSBTAG00000019488	protein_coding	5_prime_UTR_variant,intron_variant
13	41850000	41900000	THBD	ENSBTAG00000048591	protein_coding	splice_polypyrimidine_tract_variant,coding_sequence_variant,5_prime_UTR_variant,3_prime_UTR_variant,intron_variant
13	41850000	41900000	CD93	ENSBTAG00000004207	protein_coding	transcript_amplification
13	46375000	46425000	LARP4B	ENSBTAG00000013899	protein_coding	splice_polypyrimidine_tract_variant,coding_sequence_variant,5_prime_UTR_variant,intron_variant
13	54025000	54075000	ZBTB46	ENSBTAG00000016667	protein_coding	splice_polypyrimidine_tract_variant,coding_sequence_variant,3_prime_UTR_variant,intron_variant
13	54025000	54075000	TNFRSF6B	ENSBTAG00000027407	protein_coding	transcript_amplification
13	54025000	54075000	STMN3	ENSBTAG00000038974	protein_coding	upstream_gene_variant
13	54025000	54075000	SLC2A4RG	ENSBTAG00000016664	protein_coding	transcript_amplification
13	54025000	54075000	ARFRP1	ENSBTAG00000007497	protein_coding	transcript_amplification
13	54075000	54125000	PTK6	ENSBTAG00000044091	protein_coding	upstream_gene_variant
13	54100000	54150000	PPDPF	ENSBTAG00000031800	protein_coding	transcript_amplification
13	54100000	54150000	GMEB2	ENSBTAG00000014769	protein_coding	transcript_amplification
13	54100000	54150000	EEF1A2	ENSBTAG00000021685	protein_coding	upstream_gene_variant
13	54125000	54175000	SRMS	ENSBTAG00000001985	protein_coding	splice_polypyrimidine_tract_variant,coding_sequence_variant,3_prime_UTR_variant,intron_variant
13	70825000	70875000	PTPRT	ENSBTAG00000000309	protein_coding	splice_polypyrimidine_tract_variant,coding_sequence_variant,intron_variant,feature_elongation
13	73075000	73125000	CCN5	ENSBTAG00000006037	protein_coding	splice_polypyrimidine_tract_variant,coding_sequence_variant,5_prime_UTR_variant,3_prime_UTR_variant,intron_variant
13	76125000	76175000	SULF2	ENSBTAG00000007490	protein_coding	splice_polypyrimidine_tract_variant,coding_sequence_variant,3_prime_UTR_variant,intron_variant
13	76125000	76175000	NCOA3	ENSBTAG00000007489	protein_coding	splice_polypyrimidine_tract_variant,coding_sequence_variant,3_prime_UTR_variant,intron_variant
13	78125000	78175000	UBE2V1	ENSBTAG00000027316	protein_coding	splice_polypyrimidine_tract_variant,coding_sequence_variant,5_prime_UTR_variant,intron_variant
13	78125000	78175000	UBE2V1	ENSBTAG00000027316	protein_coding	splice_polypyrimidine_tract_variant,coding_sequence_variant,5_prime_UTR_variant,intron_variant
13	78125000	78175000	PEDS1	ENSBTAG00000010135	protein_coding	splice_polypyrimidine_tract_variant,coding_sequence_variant,3_prime_UTR_variant,intron_variant
14	1950000	2000000	TSNARE1	ENSBTAG00000009974	protein_coding	splice_polypyrimidine_tract_variant,coding_sequence_variant,intron_variant,feature_elongation
14	8225000	8275000	TG	ENSBTAG00000007823	protein_coding	splice_polypyrimidine_tract_variant,coding_sequence_variant,intron_variant,feature_elongation
14	8250000	8300000	SLA	ENSBTAG00000007828	protein_coding	splice_polypyrimidine_tract_variant,coding_sequence_variant,5_prime_UTR_variant,intron_variant
14	31425000	31475000	ARFGEF1	ENSBTAG00000014691	protein_coding	coding_sequence_variant,5_prime_UTR_variant,intron_variant
14	31625000	31675000	CPA6	ENSBTAG00000044080	protein_coding	splice_polypyrimidine_tract_variant,coding_sequence_variant,intron_variant,feature_elongation
14	36725000	36775000	STAU2	ENSBTAG00000002076	protein_coding	splice_polypyrimidine_tract_variant,coding_sequence_variant,3_prime_UTR_variant,intron_variant
14	38350000	38400000	CRISPLD1	ENSBTAG00000004411	protein_coding	downstream_gene_variant
14	44600000	44650000	PMP2	ENSBTAG00000000071	protein_coding	transcript_amplification
14	58100000	58150000	OXR1	ENSBTAG00000008285	protein_coding	splice_polypyrimidine_tract_variant,coding_sequence_variant,5_prime_UTR_variant,intron_variant
15	850000	900000	OR4C175	ENSBTAG00000054290	protein_coding	transcript_amplification
15	23700000	23750000	NCAM1	ENSBTAG00000005710	protein_coding	coding_sequence_variant,5_prime_UTR_variant,intron_variant
15	25750000	25800000	CADM1	ENSBTAG00000000977	protein_coding	splice_polypyrimidine_tract_variant,coding_sequence_variant,intron_variant,feature_elongation
15	34050000	34100000	GRAMD1B	ENSBTAG00000001410	protein_coding	splice_polypyrimidine_tract_variant,coding_sequence_variant,intron_variant,feature_elongation
15	46950000	47000000	OR56A1	ENSBTAG00000000368	protein_coding	transcript_amplification
15	46950000	47000000	OR52L2	ENSBTAG00000038977	protein_coding	transcript_amplification
15	46950000	47000000	OR52L1	ENSBTAG00000027443	protein_coding	transcript_amplification
15	46975000	47025000	OR56A4D	ENSBTAG00000051243	protein_coding	upstream_gene_variant
15	51800000	51850000	PHOX2A	ENSBTAG00000019168	protein_coding	transcript_amplification
15	55925000	55975000	EMSY	ENSBTAG00000010826	protein_coding	splice_polypyrimidine_tract_variant,coding_sequence_variant,3_prime_UTR_variant,intron_variant
15	56450000	56500000	CAPN5	ENSBTAG00000005034	protein_coding	splice_polypyrimidine_tract_variant,coding_sequence_variant,5_prime_UTR_variant,intron_variant
15	56450000	56500000	B3GNT6	ENSBTAG00000047129	protein_coding	splice_polypyrimidine_tract_variant,coding_sequence_variant,5_prime_UTR_variant,3_prime_UTR_variant,intron_variant
15	57325000	57375000	SLC5A12	ENSBTAG00000021858	protein_coding	splice_polypyrimidine_tract_variant,coding_sequence_variant,3_prime_UTR_variant,intron_variant
15	57325000	57375000	ANO3	ENSBTAG00000021855	protein_coding	splice_polypyrimidine_tract_variant,coding_sequence_variant,3_prime_UTR_variant,intron_variant
15	75950000	76000000	PEX16	ENSBTAG00000003126	protein_coding	upstream_gene_variant
15	75950000	76000000	LARGE2	ENSBTAG00000009607	protein_coding	transcript_amplification
15	75975000	76025000	PHF21A	ENSBTAG00000009611	protein_coding	splice_polypyrimidine_tract_variant,coding_sequence_variant,intron_variant,feature_elongation
15	77850000	77900000	PTPRJ	ENSBTAG00000024715	protein_coding	splice_polypyrimidine_tract_variant,coding_sequence_variant,3_prime_UTR_variant,intron_variant
15	77850000	77900000	OR4B1	ENSBTAG00000051670	protein_coding	coding_sequence_variant,5_prime_UTR_variant
15	77875000	77925000	OR4B1H	ENSBTAG00000049550	protein_coding	transcript_amplification
15	77900000	77950000	OR4X5	ENSBTAG00000031026	protein_coding	upstream_gene_variant
15	77900000	77950000	OR4X2	ENSBTAG00000053247	protein_coding	transcript_amplification
15	77900000	77950000	OR4B1F	ENSBTAG00000031025	protein_coding	transcript_amplification
16	2575000	2625000	NFASC	ENSBTAG00000045895	protein_coding	coding_sequence_variant,5_prime_UTR_variant,intron_variant
16	4650000	4700000	IL24	ENSBTAG00000007851	protein_coding	transcript_amplification
16	4650000	4700000	IL20	ENSBTAG00000002757	protein_coding	transcript_amplification
16	19100000	19150000	USH2A	ENSBTAG00000006188	protein_coding	splice_polypyrimidine_tract_variant,coding_sequence_variant,intron_variant,feature_elongation
16	26575000	26625000	TLR5	ENSBTAG00000000477	protein_coding	transcript_amplification
16	42325000	42375000	UBIAD1	ENSBTAG00000014014	protein_coding	downstream_gene_variant
16	45675000	45725000	CAMTA1	ENSBTAG00000014602	protein_coding	upstream_gene_variant
16	49250000	49300000	SMIM1	ENSBTAG00000045754	protein_coding	transcript_amplification
16	49275000	49325000	TP73	ENSBTAG00000005812	protein_coding	downstream_gene_variant
16	49275000	49325000	CCDC27	ENSBTAG00000046007	protein_coding	transcript_amplification
16	49375000	49425000	WRAP73	ENSBTAG00000015859	protein_coding	transcript_amplification
16	49375000	49425000	TPRG1L	ENSBTAG00000015857	protein_coding	transcript_amplification
16	55350000	55400000	RC3H1	ENSBTAG00000052708	protein_coding	5_prime_UTR_variant,intron_variant
16	79950000	80000000	KDM5B	ENSBTAG00000006175	protein_coding	splice_polypyrimidine_tract_variant,coding_sequence_variant,5_prime_UTR_variant,intron_variant,feature_elongation
17	4100000	4150000	TMEM131L	ENSBTAG00000016625	protein_coding	intron_variant,feature_elongation
17	25075000	25125000	PCDH10	ENSBTAG00000019977	protein_coding	upstream_gene_variant
17	35675000	35725000	TRPC3	ENSBTAG00000019021	protein_coding	upstream_gene_variant
17	45050000	45100000	EP400	ENSBTAG00000020423	protein_coding	splice_polypyrimidine_tract_variant,coding_sequence_variant,intron_variant,feature_elongation
17	45050000	45100000	bta-mir-6520	ENSBTAG00000049398	miRNA	transcript_amplification
17	45125000	45175000	PUS1	ENSBTAG00000012990	protein_coding	transcript_amplification
17	50550000	50600000	TMEM132B	ENSBTAG00000006626	protein_coding	intron_variant,feature_elongation
17	50800000	50850000	DHX37	ENSBTAG00000020414	protein_coding	splice_polypyrimidine_tract_variant,coding_sequence_variant,5_prime_UTR_variant,intron_variant
17	50825000	50875000	BRI3BP	ENSBTAG00000001543	protein_coding	coding_sequence_variant,5_prime_UTR_variant,intron_variant
17	50850000	50900000	UBC	ENSBTAG00000032436	protein_coding	transcript_amplification
17	50950000	51000000	SCARB1	ENSBTAG00000014269	protein_coding	splice_polypyrimidine_tract_variant,coding_sequence_variant,intron_variant,feature_elongation
17	51175000	51225000	NCOR2	ENSBTAG00000024603	protein_coding	5_prime_UTR_variant,intron_variant
17	51425000	51475000	RFLNA	ENSBTAG00000039688	protein_coding	transcript_amplification
17	51775000	51825000	CCDC92	ENSBTAG00000020346	protein_coding	splice_polypyrimidine_tract_variant,coding_sequence_variant,5_prime_UTR_variant,3_prime_UTR_variant,intron_variant
17	51900000	51950000	ATP6V0A2	ENSBTAG00000007272	protein_coding	downstream_gene_variant
17	51950000	52000000	TCTN2	ENSBTAG00000007271	protein_coding	splice_polypyrimidine_tract_variant,coding_sequence_variant,3_prime_UTR_variant,intron_variant
17	51950000	52000000	DNAH10	ENSBTAG00000016523	protein_coding	coding_sequence_variant,5_prime_UTR_variant,intron_variant
17	51975000	52025000	GTF2H3	ENSBTAG00000007270	protein_coding	downstream_gene_variant
17	52025000	52075000	EIF2B1	ENSBTAG00000007269	protein_coding	transcript_amplification
17	52025000	52075000	DDX55	ENSBTAG00000007266	protein_coding	splice_polypyrimidine_tract_variant,coding_sequence_variant,3_prime_UTR_variant,intron_variant
17	73000000	73050000	RANBP1	ENSBTAG00000006656	protein_coding	coding_sequence_variant,3_prime_UTR_variant
17	73000000	73050000	CCDC188	ENSBTAG00000047626	protein_coding	transcript_amplification
18	15825000	15875000	PHKB	ENSBTAG00000004806	protein_coding	splice_polypyrimidine_tract_variant,coding_sequence_variant,5_prime_UTR_variant,intron_variant
18	15850000	15900000	ITFG1	ENSBTAG00000004805	protein_coding	splice_polypyrimidine_tract_variant,coding_sequence_variant,5_prime_UTR_variant,intron_variant
18	34850000	34900000	TMEM208	ENSBTAG00000002327	protein_coding	transcript_amplification
18	34875000	34925000	SLC9A5	ENSBTAG00000039190	protein_coding	transcript_amplification
18	34875000	34925000	PLEKHG4	ENSBTAG00000021570	protein_coding	transcript_amplification
18	34875000	34925000	KCTD19	ENSBTAG00000032396	protein_coding	splice_polypyrimidine_tract_variant,coding_sequence_variant,3_prime_UTR_variant,intron_variant
18	35000000	35050000	ZDHHC1	ENSBTAG00000038134	protein_coding	transcript_amplification
18	35000000	35050000	TPPP3	ENSBTAG00000019822	protein_coding	splice_polypyrimidine_tract_variant,coding_sequence_variant,5_prime_UTR_variant,intron_variant
18	35000000	35050000	HSD11B2	ENSBTAG00000005685	protein_coding	splice_polypyrimidine_tract_variant,coding_sequence_variant,5_prime_UTR_variant,intron_variant
18	35000000	35050000	ATP6V0D1	ENSBTAG00000014553	protein_coding	splice_polypyrimidine_tract_variant,coding_sequence_variant,3_prime_UTR_variant,intron_variant
18	35175000	35225000	PARD6A	ENSBTAG00000023734	protein_coding	transcript_amplification
18	35175000	35225000	GFOD2	ENSBTAG00000018908	protein_coding	3_prime_UTR_variant
18	35175000	35225000	ENKD1	ENSBTAG00000018904	protein_coding	transcript_amplification
18	35175000	35225000	CTCF	ENSBTAG00000013757	protein_coding	splice_polypyrimidine_tract_variant,coding_sequence_variant,3_prime_UTR_variant,intron_variant
18	35175000	35225000	CARMIL2	ENSBTAG00000018900	protein_coding	transcript_amplification
18	56800000	56850000	SHANK1	ENSBTAG00000013107	protein_coding	upstream_gene_variant
18	56800000	56850000	CLEC11A	ENSBTAG00000005576	protein_coding	transcript_amplification
18	56800000	56850000	ACP4	ENSBTAG00000015115	pseudogene	upstream_gene_variant
19	150000	200000	OR4C1E	ENSBTAG00000054316	protein_coding	transcript_amplification
19	18450000	18500000	RAB11FIP4	ENSBTAG00000016972	protein_coding	downstream_gene_variant
19	19000000	19050000	WSB1	ENSBTAG00000005008	protein_coding	downstream_gene_variant
19	19050000	19100000	KSR1	ENSBTAG00000006601	protein_coding	coding_sequence_variant,5_prime_UTR_variant,intron_variant
19	20425000	20475000	MYO18A	ENSBTAG00000017380	protein_coding	transcript_amplification
19	24650000	24700000	ZZEF1	ENSBTAG00000016316	protein_coding	splice_polypyrimidine_tract_variant,coding_sequence_variant,intron_variant,feature_elongation
19	24675000	24725000	CYB5D2	ENSBTAG00000016319	protein_coding	transcript_amplification
19	24675000	24725000	ANKFY1	ENSBTAG00000021091	protein_coding	downstream_gene_variant
19	24825000	24875000	UBE2G1	ENSBTAG00000014433	protein_coding	intron_variant,feature_elongation
19	24900000	24950000	SPNS3	ENSBTAG00000016175	protein_coding	splice_polypyrimidine_tract_variant,coding_sequence_variant,5_prime_UTR_variant,intron_variant
19	25075000	25125000	TEKT1	ENSBTAG00000007437	protein_coding	upstream_gene_variant
19	25100000	25150000	XAF1	ENSBTAG00000011343	protein_coding	splice_polypyrimidine_tract_variant,coding_sequence_variant,3_prime_UTR_variant,intron_variant
19	25100000	25150000	SMTNL2	ENSBTAG00000020605	protein_coding	splice_polypyrimidine_tract_variant,coding_sequence_variant,5_prime_UTR_variant,intron_variant
19	35900000	35950000	WFIKKN2	ENSBTAG00000000731	protein_coding	transcript_amplification
19	38650000	38700000	OSBPL7	ENSBTAG00000013523	protein_coding	splice_polypyrimidine_tract_variant,coding_sequence_variant,3_prime_UTR_variant,intron_variant
19	38675000	38725000	TBX21	ENSBTAG00000014199	protein_coding	splice_polypyrimidine_tract_variant,coding_sequence_variant,3_prime_UTR_variant,intron_variant
19	43175000	43225000	TMEM106A	ENSBTAG00000006801	protein_coding	splice_polypyrimidine_tract_variant,coding_sequence_variant,3_prime_UTR_variant,intron_variant
19	43300000	43350000	ARL4D	ENSBTAG00000016847	protein_coding	transcript_amplification
20	650000	700000	SLIT3	ENSBTAG00000017746	protein_coding	splice_polypyrimidine_tract_variant,coding_sequence_variant,intron_variant,feature_elongation
20	3800000	3850000	STK10	ENSBTAG00000017457	protein_coding	downstream_gene_variant
20	35375000	35425000	RICTOR	ENSBTAG00000006697	protein_coding	splice_polypyrimidine_tract_variant,coding_sequence_variant,intron_variant,feature_elongation
20	35375000	35425000	RICTOR	ENSBTAG00000006697	protein_coding	splice_polypyrimidine_tract_variant,coding_sequence_variant,intron_variant,feature_elongation
20	36650000	36700000	WDR70	ENSBTAG00000033095	protein_coding	splice_polypyrimidine_tract_variant,coding_sequence_variant,3_prime_UTR_variant,intron_variant
20	53750000	53800000	CDH18	ENSBTAG00000037844	protein_coding	splice_polypyrimidine_tract_variant,coding_sequence_variant,intron_variant,feature_elongation
20	65775000	65825000	ADCY2	ENSBTAG00000019210	protein_coding	splice_polypyrimidine_tract_variant,coding_sequence_variant,5_prime_UTR_variant,intron_variant
21	4075000	4125000	GABRB3	ENSBTAG00000013422	protein_coding	intron_variant,feature_elongation
21	16400000	16450000	AKAP13	ENSBTAG00000037383	protein_coding	splice_polypyrimidine_tract_variant,coding_sequence_variant,intron_variant,feature_elongation
21	19500000	19550000	MRPS11	ENSBTAG00000019831	protein_coding	downstream_gene_variant
21	19500000	19550000	DET1	ENSBTAG00000000967	protein_coding	transcript_amplification
21	21725000	21775000	UNC45A	ENSBTAG00000018639	protein_coding	splice_polypyrimidine_tract_variant,coding_sequence_variant,5_prime_UTR_variant,intron_variant
21	21725000	21775000	MAN2A2	ENSBTAG00000018905	protein_coding	transcript_amplification
21	21725000	21775000	HDDC3	ENSBTAG00000018637	protein_coding	transcript_amplification
21	33175000	33225000	ODF3L1	ENSBTAG00000019506	protein_coding	upstream_gene_variant
21	33175000	33225000	CSPG4	ENSBTAG00000012219	protein_coding	transcript_amplification
21	33200000	33250000	SNX33	ENSBTAG00000012206	protein_coding	transcript_amplification
21	33225000	33275000	SNUPN	ENSBTAG00000021293	protein_coding	upstream_gene_variant
21	33400000	33450000	SIN3A	ENSBTAG00000009985	protein_coding	splice_polypyrimidine_tract_variant,coding_sequence_variant,5_prime_UTR_variant,3_prime_UTR_variant,intron_variant,feature_elongation
21	33400000	33450000	MAN2C1	ENSBTAG00000007368	protein_coding	upstream_gene_variant
21	57950000	58000000	BTBD7	ENSBTAG00000046185	protein_coding	upstream_gene_variant
22	350000	400000	UBE2D4	ENSBTAG00000003997	protein_coding	splice_polypyrimidine_tract_variant,coding_sequence_variant,3_prime_UTR_variant,intron_variant
22	350000	400000	DBNL	ENSBTAG00000017547	protein_coding	transcript_amplification
22	375000	425000	PGAM2	ENSBTAG00000014547	protein_coding	transcript_amplification
22	14225000	14275000	ULK4	ENSBTAG00000051466	protein_coding	splice_polypyrimidine_tract_variant,coding_sequence_variant,intron_variant,feature_elongation
22	28175000	28225000	PDZRN3	ENSBTAG00000018644	protein_coding	5_prime_UTR_variant,intron_variant
22	49725000	49775000	MAPKAPK3	ENSBTAG00000016532	protein_coding	splice_polypyrimidine_tract_variant,coding_sequence_variant,5_prime_UTR_variant,intron_variant
22	49725000	49775000	HEMK1	ENSBTAG00000004120	protein_coding	downstream_gene_variant
22	52350000	52400000	KLHL18	ENSBTAG00000006573	protein_coding	coding_sequence_variant,5_prime_UTR_variant,intron_variant
22	52350000	52400000	KIF9	ENSBTAG00000019841	protein_coding	transcript_amplification
22	52775000	52825000	TMIE	ENSBTAG00000052515	protein_coding	transcript_amplification
22	52775000	52825000	ALS2CL	ENSBTAG00000017812	protein_coding	transcript_amplification
22	52825000	52875000	TDGF1	ENSBTAG00000021119	protein_coding	transcript_amplification
23	2600000	2650000	PRIM2	ENSBTAG00000007937	protein_coding	splice_polypyrimidine_tract_variant,coding_sequence_variant,intron_variant,feature_elongation
23	9175000	9225000	SCUBE3	ENSBTAG00000009226	protein_coding	transcript_amplification
23	9200000	9250000	ZNF76	ENSBTAG00000006170	protein_coding	upstream_gene_variant
23	13050000	13100000	KCNK5	ENSBTAG00000011112	protein_coding	splice_polypyrimidine_tract_variant,coding_sequence_variant,3_prime_UTR_variant,intron_variant
23	13650000	13700000	DAAM2	ENSBTAG00000021381	protein_coding	5_prime_UTR_variant
23	19850000	19900000	SLC25A27	ENSBTAG00000016302	protein_coding	splice_polypyrimidine_tract_variant,coding_sequence_variant,5_prime_UTR_variant,intron_variant
23	35250000	35300000	CSH2	ENSBTAG00000006761	protein_coding	transcript_amplification
24	4225000	4275000	TIMM21	ENSBTAG00000009687	protein_coding	transcript_amplification
24	4225000	4275000	FBXO15	ENSBTAG00000009686	protein_coding	splice_polypyrimidine_tract_variant,coding_sequence_variant,5_prime_UTR_variant,intron_variant
24	33100000	33150000	RMC1	ENSBTAG00000015190	protein_coding	transcript_amplification
24	33100000	33150000	RIOK3	ENSBTAG00000010042	protein_coding	splice_polypyrimidine_tract_variant,coding_sequence_variant,3_prime_UTR_variant,intron_variant
24	33100000	33150000	NPC1	ENSBTAG00000015195	protein_coding	splice_polypyrimidine_tract_variant,coding_sequence_variant,3_prime_UTR_variant,intron_variant
24	47725000	47775000	ZBTB7C	ENSBTAG00000013306	protein_coding	5_prime_UTR_variant,intron_variant
24	48850000	48900000	DYM	ENSBTAG00000000024	protein_coding	splice_polypyrimidine_tract_variant,coding_sequence_variant,intron_variant,feature_elongation
25	21200000	21250000	UBFD1	ENSBTAG00000046033	protein_coding	transcript_amplification
25	21200000	21250000	UBFD1	ENSBTAG00000046033	protein_coding	transcript_amplification
25	21200000	21250000	NDUFAB1	ENSBTAG00000006391	protein_coding	downstream_gene_variant
25	21200000	21250000	EARS2	ENSBTAG00000045593	protein_coding	splice_polypyrimidine_tract_variant,coding_sequence_variant,5_prime_UTR_variant,intron_variant
25	21525000	21575000	PRKCB	ENSBTAG00000020921	protein_coding	intron_variant,feature_elongation
25	34975000	35025000	CUX1	ENSBTAG00000010659	protein_coding	splice_polypyrimidine_tract_variant,coding_sequence_variant,intron_variant,feature_elongation
25	35875000	35925000	POP7	ENSBTAG00000026248	protein_coding	transcript_amplification
25	35875000	35925000	GNB2	ENSBTAG00000006495	protein_coding	transcript_amplification
25	35875000	35925000	GIGYF1	ENSBTAG00000015738	protein_coding	transcript_amplification
25	35875000	35925000	EPO	ENSBTAG00000003430	protein_coding	coding_sequence_variant,5_prime_UTR_variant,intron_variant
25	35875000	35925000	ACTL6B	ENSBTAG00000008295	protein_coding	splice_polypyrimidine_tract_variant,coding_sequence_variant,5_prime_UTR_variant,intron_variant
25	35950000	36000000	TFR2	ENSBTAG00000011738	protein_coding	downstream_gene_variant
25	35950000	36000000	SAP25	ENSBTAG00000039601	protein_coding	transcript_amplification
25	35950000	36000000	PCOLCE	ENSBTAG00000020528	protein_coding	transcript_amplification
25	35950000	36000000	MOSPD3	ENSBTAG00000026246	protein_coding	splice_polypyrimidine_tract_variant,coding_sequence_variant,5_prime_UTR_variant,intron_variant
25	35950000	36000000	LRCH4	ENSBTAG00000003160	protein_coding	transcript_amplification
25	35950000	36000000	AGFG2	ENSBTAG00000000713	protein_coding	splice_polypyrimidine_tract_variant,coding_sequence_variant,3_prime_UTR_variant,intron_variant
25	38525000	38575000	RBAK	ENSBTAG00000010291	protein_coding	transcript_amplification
25	38550000	38600000	OR10AH1	ENSBTAG00000005600	protein_coding	transcript_amplification
25	38750000	38800000	FSCN1	ENSBTAG00000003191	protein_coding	splice_polypyrimidine_tract_variant,coding_sequence_variant,5_prime_UTR_variant,intron_variant
25	38775000	38825000	FBXL18	ENSBTAG00000010264	protein_coding	splice_polypyrimidine_tract_variant,coding_sequence_variant,5_prime_UTR_variant,intron_variant
25	38775000	38825000	ACTB	ENSBTAG00000026199	protein_coding	transcript_amplification
25	38850000	38900000	TNRC18	ENSBTAG00000037400	protein_coding	coding_sequence_variant,5_prime_UTR_variant,intron_variant
26	775000	825000	IPMK	ENSBTAG00000011197	protein_coding	splice_polypyrimidine_tract_variant,coding_sequence_variant,3_prime_UTR_variant,intron_variant
26	6850000	6900000	PRKG1	ENSBTAG00000018404	protein_coding	splice_polypyrimidine_tract_variant,coding_sequence_variant,3_prime_UTR_variant,intron_variant
26	6850000	6900000	DKK1	ENSBTAG00000014218	protein_coding	upstream_gene_variant
26	15550000	15600000	PLCE1	ENSBTAG00000018966	protein_coding	intron_variant,feature_elongation
26	19800000	19850000	HPSE2	ENSBTAG00000054120	protein_coding	splice_polypyrimidine_tract_variant,coding_sequence_variant,5_prime_UTR_variant,intron_variant
26	27500000	27550000	SORCS1	ENSBTAG00000007948	protein_coding	downstream_gene_variant
26	46700000	46750000	DOCK1	ENSBTAG00000031890	protein_coding	splice_polypyrimidine_tract_variant,coding_sequence_variant,intron_variant,feature_elongation
27	14500000	14550000	STOX2	ENSBTAG00000008886	protein_coding	intron_variant,feature_elongation
27	33125000	33175000	RAB11FIP1	ENSBTAG00000011684	protein_coding	splice_polypyrimidine_tract_variant,coding_sequence_variant,5_prime_UTR_variant,intron_variant
27	33175000	33225000	GOT1L1	ENSBTAG00000016446	protein_coding	transcript_amplification
27	33175000	33225000	ADRB3	ENSBTAG00000017981	protein_coding	transcript_amplification
28	5800000	5850000	NTPCR	ENSBTAG00000013935	protein_coding	splice_polypyrimidine_tract_variant,coding_sequence_variant,5_prime_UTR_variant,intron_variant
28	5825000	5875000	PCNX2	ENSBTAG00000000535	protein_coding	downstream_gene_variant
28	6850000	6900000	SLC35F3	ENSBTAG00000020361	protein_coding	intron_variant,feature_elongation
28	14125000	14175000	BICC1	ENSBTAG00000010694	protein_coding	splice_polypyrimidine_tract_variant,coding_sequence_variant,5_prime_UTR_variant,intron_variant
28	26650000	26700000	PALD1	ENSBTAG00000008583	protein_coding	5_prime_UTR_variant,intron_variant
29	1850000	1900000	MTNR1B	ENSBTAG00000050009	protein_coding	downstream_gene_variant
29	6100000	6150000	NOX4	ENSBTAG00000018540	protein_coding	splice_polypyrimidine_tract_variant,coding_sequence_variant,5_prime_UTR_variant,intron_variant
29	11500000	11550000	DLG2	ENSBTAG00000027868	protein_coding	splice_polypyrimidine_tract_variant,coding_sequence_variant,intron_variant,feature_elongation
29	25175000	25225000	NAV2	ENSBTAG00000018431	protein_coding	coding_sequence_variant,5_prime_UTR_variant,intron_variant,feature_elongation
29	34375000	34425000	OPCML	ENSBTAG00000020769	protein_coding	splice_polypyrimidine_tract_variant,coding_sequence_variant,intron_variant,feature_elongation

## Sheet: Table-S5
Table S5: Overrepresented GO categories among genes showing high Fst values between cross-bred and Red-Angus popualtion
Term ID	Description	Type	P-Value	Gene Number
GO:0051179	Localization	BP	0.0198	140
GO:0048468	Cell development	BP	0.0464	55
GO:0050955	Thermoception	BP	0.0013	17
GO:0048731	System development	BP	0.0259	103
GO:0043227	Membrane-bounded organelle	CC	0.0089	258
GO:0009409	Response to cold	BP	0.0122	19
GO:1901363	Heterocyclic compound binding	MF	0.0216	153
GO:0036094	Small molecule binding	MF	0.0339	80
GO:0097159	Organic cyclic compound binding	MF	0.0111	156
GO:1901265	Nucleoside phosphate binding	MF	0.0336	73
GO:0000166	Nucleotide binding	MF	0.0336	73
GO:0097367	Carbohydrate derivative binding	MF	0.0101	69
CORUM:6128	DCN-MFAP2-ELN complex	cor	0.05	1
HP:0010918	Abnormality of cysteine metabolism	hp	0.05	4
HP:0003131	Cystinuria	hp	0.017	4
GO:0044767	Single-organism developmental process	BP	0.0483	127
GO:0005488	Binding	MF	0.00922	279
GO:0050951	Sensory perception of temperature stimulus	BP	0.00522	22
GO:0048583	Regulation of response to stimulus	BP	0.013	87
GO:0048518	Positive regulation of biological process	BP	0.0097	128
GO:0032502	Developmental process	BP	0.033	129
GO:0048856	Anatomical structure development	BP	0.0342	121
GO:0044707	Single-multicellular organism process	BP	0.000694	139
GO:0007610	Behavior	BP	0.0438	23
GO:0021953	Central nervous system neuron differentiation	BP	0.00152	14
GO:0043226	Organelle	CC	0.0298	277

## Sheet: Table-S6
Table S6: Overrepresented GO categories among genes showing high Pi values between cross-bred and Red-Angus popualtion
Term ID	Description	Type	P-Value	Gene Number
GO:0044707	single-multicellular organism process	BP	0.0056	123
GO:0007275	multicellular organism development	BP	0.05	101
CORUM:442	Vacuolar ATPase	cor	0.05	2
GO:0046058	cAMP metabolic process	BP	0.0446	9
HP:0008233	Decreased serum progesterone	hp	0.0182	2
GO:0046068	cGMP metabolic process	BP	0.0228	11
HP:0001256	Intellectual disability, mild	hp	0.0401	7
HP:0000571	Hypometric saccades	hp	0.0372	2
HP:0000486	Strabismus	hp	0.05	18
HP:0000159	Abnormality of the lip	hp	0.0295	20
HP:0005288	Abnormality of the nares	hp	0.0196	14
HP:0000429	Abnormality of the nasal alae	hp	0.0289	15
HP:0005105	Abnormal nasal morphology	hp	0.0442	19
HP:0000463	Anteverted nares	hp	0.0385	13
HP:0001788	Premature rupture of membranes	hp	0.049	2
HP:0007990	Hypoplastic iris stroma	hp	0.0269	2
KEGG:04144	Endocytosis	keg	0.025	11
GO:0016849	phosphorus-oxygen lyase activity	MF	0.0336	73
MI:mmu-miR-883b-5p	MI:mmu-miR-883b-5p	mi	0.05	27

## Sheet: Table-S7
Table S7: Positively selected genes identified by top 1% highest XP-CLR scores between cross-bred group and Red-Angus cattle
CHR	Start	End	Gene	Gene-ID	BIOTYPE	Consequence
1	145046389	145046390	ADARB1	ENSBTAG00000017486	protein_coding	intron_variant,feature_elongation
1	52220749	52220750	BBX	ENSBTAG00000006893	protein_coding	intron_variant,feature_elongation
1	33959697	33959698	CADM2	ENSBTAG00000009219	protein_coding	intron_variant,feature_elongation
1	43980749	43980750	COL8A1	ENSBTAG00000013662	protein_coding	intron_variant,feature_elongation
1	75277509	75277510	FGF12	ENSBTAG00000012413	protein_coding	intron_variant,feature_elongation
1	87676935	87676936	GNB4	ENSBTAG00000002767	protein_coding	intron_variant,feature_elongation
1	139826389	139826390	IGSF5	ENSBTAG00000002029	protein_coding	upstream_gene_variant
1	70147509	70147510	LMLN	ENSBTAG00000044172	protein_coding	intron_variant,feature_elongation
1	15330041	15330042	NCAM2	ENSBTAG00000003301	protein_coding	intron_variant,feature_elongation
1	93826935	93826936	NLGN1	ENSBTAG00000031891	protein_coding	intron_variant,feature_elongation
1	73817509	73817510	OPA1	ENSBTAG00000019514	protein_coding	intron_variant,feature_elongation
1	112005989	112005990	PLCH1	ENSBTAG00000008307	protein_coding	intron_variant,feature_elongation
1	94496935	94496936	SPATA16	ENSBTAG00000031802	protein_coding	intron_variant,feature_elongation
1	116285989	116285990	Y_RNA	ENSBTAG00000042814	misc_RNA	non_coding_transcript_exon_variant,feature_elongation
2	103181627	103181628	ABCA12	ENSBTAG00000003472	protein_coding	intron_variant,feature_elongation
2	106281627	106281628	ARPC2	ENSBTAG00000010386	protein_coding	intron_variant,feature_elongation
2	44179111	44179112	CACNB4	ENSBTAG00000002297	protein_coding	intron_variant,feature_elongation
2	27647033	27647034	CERS6	ENSBTAG00000044179	protein_coding	intron_variant,feature_elongation
2	106551627	106551628	CNOT9	ENSBTAG00000003807	protein_coding	intron_variant,feature_elongation
2	7210096	7210097	COL5A2	ENSBTAG00000027020	protein_coding	intron_variant,feature_elongation
2	64271770	64271771	NCKAP5	ENSBTAG00000005238	protein_coding	intron_variant,feature_elongation
2	48229111	48229112	ORC4	ENSBTAG00000015291	protein_coding	intron_variant,feature_elongation
2	17630096	17630097	SESTD1	ENSBTAG00000001861	protein_coding	intron_variant,feature_elongation
2	106651627	106651628	STK36	ENSBTAG00000003819	protein_coding	intron_variant,feature_elongation
2	106651627	106651628	TTLL4	ENSBTAG00000018415	protein_coding	upstream_gene_variant
3	115698191	115698192	ASB18	ENSBTAG00000002024	protein_coding	intron_variant,feature_elongation
3	115708191	115708192	ASB18	ENSBTAG00000002024	protein_coding	intron_variant,feature_elongation
3	50256670	50256671	CCDC18	ENSBTAG00000027321	protein_coding	intron_variant,feature_elongation
3	74794746	74794747	CTH	ENSBTAG00000014791	protein_coding	upstream_gene_variant
3	6700442	6700443	DDR2	ENSBTAG00000004885	protein_coding	intron_variant,feature_elongation
3	15510442	15510443	EFNA3	ENSBTAG00000033423	protein_coding	downstream_gene_variant
3	7910442	7910443	FCRLA	ENSBTAG00000034159	protein_coding	upstream_gene_variant
3	15320442	15320443	FDPS	ENSBTAG00000003948	protein_coding	upstream_gene_variant
3	118438191	118438192	HDAC4	ENSBTAG00000017764	protein_coding	intron_variant,feature_elongation
3	57016670	57016671	HS2ST1	ENSBTAG00000017595	protein_coding	intron_variant,feature_elongation
3	83304746	83304747	KANK4	ENSBTAG00000014382	protein_coding	upstream_gene_variant
3	75304746	75304747	LRRC7	ENSBTAG00000009338	protein_coding	intron_variant,feature_elongation
3	106860500	106860501	MACF1	ENSBTAG00000021024	protein_coding	intron_variant,feature_elongation
3	1890442	1890443	MAEL	ENSBTAG00000016550	protein_coding	upstream_gene_variant
3	84424746	84424747	NFIA	ENSBTAG00000000074	protein_coding	intron_variant,feature_elongation
3	41278015	41278016	OLFM3	ENSBTAG00000000845	protein_coding	intron_variant,feature_elongation
3	34678015	34678016	PRPF38B	ENSBTAG00000047874	protein_coding	intron_variant,feature_elongation
3	21558015	21558016	RNF115	ENSBTAG00000008131	protein_coding	intron_variant,feature_elongation
3	81504746	81504747	ROR1	ENSBTAG00000012312	protein_coding	intron_variant,feature_elongation
3	35098015	35098016	SLC25A24	ENSBTAG00000003752	protein_coding	downstream_gene_variant
3	70274746	70274747	TNNI3K	ENSBTAG00000000965	protein_coding	intron_variant,feature_elongation
3	113598191	113598192	TRPM8	ENSBTAG00000014652	protein_coding	intron_variant,feature_elongation
3	34388015	34388016	WDR47	ENSBTAG00000020384	protein_coding	intron_variant,feature_elongation
3	94020500	94020501	ZFYVE9	ENSBTAG00000014289	protein_coding	coding_sequence_variant,feature_elongation
4	44406759	44406760	ARMC10	ENSBTAG00000014161	protein_coding	intron_variant,feature_elongation
4	112719697	112719698	ATP6V0E2	ENSBTAG00000006022	protein_coding	3_prime_UTR_variant,feature_elongation
4	50926759	50926760	CFTR	ENSBTAG00000006589	protein_coding	intron_variant,feature_elongation
4	103926678	103926679	DENND2A	ENSBTAG00000004799	protein_coding	intron_variant,feature_elongation
4	30323957	30323958	DNAH11	ENSBTAG00000013078	protein_coding	upstream_gene_variant
4	119539697	119539698	DYNC2I1	ENSBTAG00000024157	protein_coding	intron_variant,feature_elongation
4	114589697	114589698	GALNT11	ENSBTAG00000021260	protein_coding	intron_variant,feature_elongation
4	5320206	5320207	GRB10	ENSBTAG00000017086	protein_coding	intron_variant,feature_elongation
4	64909836	64909837	ITPRID1	ENSBTAG00000009254	protein_coding	upstream_gene_variant
4	84756678	84756679	KCND2	ENSBTAG00000032077	protein_coding	intron_variant,feature_elongation
4	93866678	93866679	KLHDC10	ENSBTAG00000000548	protein_coding	intron_variant,feature_elongation
4	37463957	37463958	PCLO	ENSBTAG00000017350	protein_coding	intron_variant,feature_elongation
4	81369836	81369837	POU6F2	ENSBTAG00000013648	protein_coding	downstream_gene_variant
4	117389697	117389698	RBM33	ENSBTAG00000010243	protein_coding	intron_variant,feature_elongation
4	113409697	113409698	TMEM176A	ENSBTAG00000012078	protein_coding	coding_sequence_variant,feature_elongation
4	85306678	85306679	TSPAN12	ENSBTAG00000015337	protein_coding	intron_variant,feature_elongation
5	34333573	34333574	ARID2	ENSBTAG00000011087	protein_coding	intron_variant,feature_elongation
5	65567071	65567072	GNPTAB	ENSBTAG00000019409	protein_coding	downstream_gene_variant
5	112801452	112801453	MEI1	ENSBTAG00000004488	protein_coding	intron_variant,feature_elongation
5	115421452	115421453	PHF21B	ENSBTAG00000006973	protein_coding	intron_variant,feature_elongation
5	22623573	22623574	PLEKHG7	ENSBTAG00000000818	protein_coding	intron_variant,feature_elongation
5	69717071	69717072	POLR3B	ENSBTAG00000004781	protein_coding	upstream_gene_variant
5	10960054	10960055	PPFIA2	ENSBTAG00000003036	protein_coding	intron_variant,feature_elongation
5	15470054	15470055	RASSF9	ENSBTAG00000026966	protein_coding	intron_variant,feature_elongation
5	106881452	106881453	RHNO1	ENSBTAG00000015878	protein_coding	upstream_gene_variant
5	69717071	69717072	TCP11L2	ENSBTAG00000002127	protein_coding	downstream_gene_variant
5	36023573	36023574	TMEM117	ENSBTAG00000032148	protein_coding	intron_variant,feature_elongation
5	102656773	102656774	WC1.3	ENSBTAG00000050603	protein_coding	intron_variant,feature_elongation
5	116271452	116271453	WNT7B	ENSBTAG00000048365	protein_coding	intron_variant,feature_elongation
5	116271452	116271453	WNT7B	ENSBTAG00000048365	protein_coding	intron_variant,feature_elongation
6	22870915	22870916	BANK1	ENSBTAG00000015297	protein_coding	intron_variant,feature_elongation
6	44427746	44427747	CCDC149	ENSBTAG00000021940	protein_coding	intron_variant,feature_elongation
6	37310915	37310916	DCAF16	ENSBTAG00000011973	protein_coding	downstream_gene_variant
6	40560915	40560916	KCNIP4	ENSBTAG00000047743	protein_coding	intron_variant,feature_elongation
6	17200473	17200474	LEF1	ENSBTAG00000006844	protein_coding	downstream_gene_variant
6	37310915	37310916	NCAPG	ENSBTAG00000021582	protein_coding	intron_variant,feature_elongation
6	104907358	104907359	OTOP1	ENSBTAG00000003651	protein_coding	intron_variant,feature_elongation
6	117591277	117591278	PCGF3	ENSBTAG00000014017	protein_coding	intron_variant,feature_elongation
6	19740473	19740474	PPA2	ENSBTAG00000002428	protein_coding	intron_variant,feature_elongation
6	43477746	43477747	PPARGC1A	ENSBTAG00000017024	protein_coding	intron_variant,feature_elongation
6	91647358	91647359	SHROOM3	ENSBTAG00000019633	protein_coding	3_prime_UTR_variant,feature_elongation
6	46417746	46417747	STIM2	ENSBTAG00000019353	protein_coding	intron_variant,feature_elongation
6	90597358	90597359	USO1	ENSBTAG00000017028	protein_coding	intron_variant,feature_elongation
7	44201788	44201789	ABHD17A	ENSBTAG00000025277	protein_coding	upstream_gene_variant
7	2020728	2020729	ADAMTS2	ENSBTAG00000014665	protein_coding	intron_variant,feature_elongation
7	12400728	12400729	CACNA1A	ENSBTAG00000014828	protein_coding	downstream_gene_variant
7	60891788	60891789	CSNK1A1	ENSBTAG00000005326	protein_coding	intron_variant,feature_elongation
7	99833680	99833681	FAM174A	ENSBTAG00000045909	protein_coding	downstream_gene_variant
7	107823680	107823681	FER	ENSBTAG00000003051	protein_coding	upstream_gene_variant
7	44851788	44851789	FSTL4	ENSBTAG00000017105	protein_coding	intron_variant,feature_elongation
7	58831788	58831789	JAKMIP2	ENSBTAG00000003349	protein_coding	intron_variant,feature_elongation
7	102293680	102293681	MACIR	ENSBTAG00000055286	protein_coding	downstream_gene_variant
7	68828568	68828569	MED7	ENSBTAG00000050263	protein_coding	intron_variant,feature_elongation
7	20470728	20470729	NFIC	ENSBTAG00000008520	protein_coding	intron_variant,feature_elongation
7	15810728	15810729	ODAD3	ENSBTAG00000008201	protein_coding	intron_variant,feature_elongation
7	8470728	8470729	OR7A93	ENSBTAG00000051313	protein_coding	downstream_gene_variant
7	15810728	15810729	PRKCSH	ENSBTAG00000008202	protein_coding	upstream_gene_variant
7	59381788	59381789	SPINK5	ENSBTAG00000019140	protein_coding	intron_variant,feature_elongation
7	5510728	5510729	UNC13A	ENSBTAG00000012682	protein_coding	intron_variant,feature_elongation
8	1932552	1932553	AADAT	ENSBTAG00000050967	protein_coding	intron_variant,feature_elongation
8	91230594	91230595	ALDOB	ENSBTAG00000015358	protein_coding	intron_variant,feature_elongation
8	84046321	84046322	CENPP	ENSBTAG00000011814	protein_coding	intron_variant,feature_elongation
8	25037598	25037599	DENND4C	ENSBTAG00000003097	protein_coding	intron_variant,feature_elongation
8	82996321	82996322	HSD17B3	ENSBTAG00000016867	protein_coding	intron_variant,feature_elongation
8	70506321	70506322	LOXL2	ENSBTAG00000006214	protein_coding	intron_variant,feature_elongation
8	362552	362553	MFSD14B	ENSBTAG00000003124	protein_coding	intron_variant,feature_elongation
8	23897598	23897599	MLLT3	ENSBTAG00000014124	protein_coding	intron_variant,feature_elongation
8	23897598	23897599	MLLT3	ENSBTAG00000014124	protein_coding	intron_variant,feature_elongation
8	8982552	8982553	MSRA	ENSBTAG00000021632	protein_coding	intron_variant,feature_elongation
8	78146321	78146322	NTRK2	ENSBTAG00000010647	protein_coding	intron_variant,feature_elongation
8	84046321	84046322	OMD	ENSBTAG00000011836	protein_coding	coding_sequence_variant,feature_elongation
8	94280594	94280595	OR13D2	ENSBTAG00000000145	protein_coding	upstream_gene_variant
8	802552	802553	PALLD	ENSBTAG00000001081	protein_coding	intron_variant,feature_elongation
8	99340594	99340595	PALM2	ENSBTAG00000014471	protein_coding	upstream_gene_variant
8	91230594	91230595	PGAP4	ENSBTAG00000020844	protein_coding	intron_variant,feature_elongation
8	84906321	84906322	PHF2	ENSBTAG00000012922	protein_coding	intron_variant,feature_elongation
8	85326321	85326322	PTPDC1	ENSBTAG00000005803	protein_coding	intron_variant,feature_elongation
8	50640708	50640709	RORB	ENSBTAG00000021699	protein_coding	intron_variant,feature_elongation
8	42390708	42390709	SMARCA2	ENSBTAG00000007494	protein_coding	intron_variant,feature_elongation
8	85796321	85796322	SPTLC1	ENSBTAG00000002220	protein_coding	intron_variant,feature_elongation
8	99850594	99850595	TXNDC8	ENSBTAG00000010535	protein_coding	intron_variant,feature_elongation
8	48590708	48590709	ZFAND5	ENSBTAG00000009417	protein_coding	3_prime_UTR_variant,feature_elongation
9	31122315	31122316	5S_rRNA	ENSBTAG00000045406	rRNA	upstream_gene_variant
9	43752950	43752951	ATG5	ENSBTAG00000005400	protein_coding	intron_variant,feature_elongation
9	31962315	31962316	FAM184A	ENSBTAG00000015467	protein_coding	intron_variant,feature_elongation
9	98310089	98310090	PACRG	ENSBTAG00000011106	protein_coding	intron_variant,feature_elongation
9	100560089	100560090	PDE10A	ENSBTAG00000007758	protein_coding	intron_variant,feature_elongation
9	87340089	87340090	PPP1R14C	ENSBTAG00000026586	protein_coding	intron_variant,feature_elongation
9	66569932	66569933	PTPRK	ENSBTAG00000020829	protein_coding	intron_variant,feature_elongation
9	65799932	65799933	THEMIS	ENSBTAG00000015615	protein_coding	intron_variant,feature_elongation
9	65809932	65809933	THEMIS	ENSBTAG00000015615	protein_coding	intron_variant,feature_elongation
9	55802950	55802951	U6	ENSBTAG00000053795	snRNA	downstream_gene_variant
10	9101784	9101785	AP3B1	ENSBTAG00000005016	protein_coding	intron_variant,feature_elongation
10	8031784	8031785	F2RL1	ENSBTAG00000034848	protein_coding	3_prime_UTR_variant,feature_elongation
10	10127889	9 101278900	FOXN3	ENSBTAG00000046684	protein_coding	intron_variant,feature_elongation
10	44537583	44537584	FRMD6	ENSBTAG00000031707	protein_coding	coding_sequence_variant,feature_elongation
10	88538899	88538900	GSTZ1	ENSBTAG00000002706	protein_coding	downstream_gene_variant
10	10471784	10471785	HOMER1	ENSBTAG00000025853	protein_coding	intron_variant,feature_elongation
10	85488397	85488398	LIN52	ENSBTAG00000030557	protein_coding	intron_variant,feature_elongation
10	32640390	32640391	MEIS2	ENSBTAG00000003172	protein_coding	intron_variant,feature_elongation
10	85138397	85138398	MIDEAS	ENSBTAG00000009272	protein_coding	intron_variant,feature_elongation
10	11941784	11941785	MTFMT	ENSBTAG00000021630	protein_coding	intron_variant,feature_elongation
10	57927583	57927584	MYO5A	ENSBTAG00000006489	protein_coding	intron_variant,feature_elongation
10	26080390	26080391	NDRG2	ENSBTAG00000000843	protein_coding	intron_variant,feature_elongation
10	68718397	68718398	PELI2	ENSBTAG00000005141	protein_coding	intron_variant,feature_elongation
10	68718397	68718398	PELI2	ENSBTAG00000005141	protein_coding	intron_variant,feature_elongation
10	79438397	79438398	PLEKHH1	ENSBTAG00000018297	protein_coding	intron_variant,feature_elongation
10	55117583	55117584	RSL24D1	ENSBTAG00000001342	protein_coding	downstream_gene_variant
10	30010390	30010391	SCG5	ENSBTAG00000032613	protein_coding	intron_variant,feature_elongation
10	81618397	81618398	SMOC1	ENSBTAG00000030599	protein_coding	intron_variant,feature_elongation
11	4880333	4880334	AFF3	ENSBTAG00000012449	protein_coding	intron_variant,feature_elongation
11	4880333	4880334	AFF3	ENSBTAG00000012449	protein_coding	intron_variant,feature_elongation
11	88112661	88112662	ASAP2	ENSBTAG00000002329	protein_coding	intron_variant,feature_elongation
11	10682266	1 106822662	CACNA1B	ENSBTAG00000007882	protein_coding	intron_variant,feature_elongation
11	94912661	94912662	DENND1A	ENSBTAG00000003610	protein_coding	intron_variant,feature_elongation
11	21176332	21176333	DHX57	ENSBTAG00000014679	protein_coding	intron_variant,feature_elongation
11	14670333	14670334	DPY30	ENSBTAG00000009246	protein_coding	intron_variant,feature_elongation
11	15640333	15640334	LTBP1	ENSBTAG00000019839	protein_coding	intron_variant,feature_elongation
11	460333	460334	MERTK	ENSBTAG00000005828	protein_coding	intron_variant,feature_elongation
11	82799095	82799096	NBAS	ENSBTAG00000014081	protein_coding	intron_variant,feature_elongation
11	74449095	74449096	NCOA1	ENSBTAG00000015007	protein_coding	3_prime_UTR_variant,feature_elongation
11	25986332	25986333	PLEKHH2	ENSBTAG00000032521	protein_coding	intron_variant,feature_elongation
11	30806332	30806333	PPP1R21	ENSBTAG00000002570	protein_coding	intron_variant,feature_elongation
11	10167266	1 101672662	PRRT1B	ENSBTAG00000052831	protein_coding	intron_variant,feature_elongation
11	46899762	46899763	PSD4	ENSBTAG00000019072	protein_coding	intron_variant,feature_elongation
11	47539762	47539763	TEX37	ENSBTAG00000009033	protein_coding	downstream_gene_variant
11	17390333	17390334	U7	ENSBTAG00000044993	snRNA	upstream_gene_variant
11	3450333	3450334	VWA3B	ENSBTAG00000034384	protein_coding	intron_variant,feature_elongation
12	25111422	25111423	CCNA1	ENSBTAG00000007284	protein_coding	intron_variant,feature_elongation
12	76579470	76579471	CLYBL	ENSBTAG00000004165	protein_coding	intron_variant,feature_elongation
12	11231572	11231573	ELF1	ENSBTAG00000007356	protein_coding	intron_variant,feature_elongation
12	79108279	79108280	ERCC5	ENSBTAG00000014043	protein_coding	downstream_gene_variant
12	67889470	67889471	GPC6	ENSBTAG00000040347	protein_coding	intron_variant,feature_elongation
12	74029470	74029471	HS6ST3	ENSBTAG00000039065	protein_coding	intron_variant,feature_elongation
12	32401422	32401423	LNX2	ENSBTAG00000015614	protein_coding	intron_variant,feature_elongation
12	79108279	79108280	METTL21E	ENSBTAG00000001344	protein_coding	upstream_gene_variant
12	27851422	27851423	STARD13	ENSBTAG00000021815	protein_coding	intron_variant,feature_elongation
12	50640926	50640927	UCHL3	ENSBTAG00000008024	protein_coding	intron_variant,feature_elongation
13	65355199	65355200	AAR2	ENSBTAG00000001645	protein_coding	upstream_gene_variant
13	54058567	54058568	ARFRP1	ENSBTAG00000007497	protein_coding	downstream_gene_variant
13	79535199	79535200	ATP9A	ENSBTAG00000007962	protein_coding	upstream_gene_variant
13	62798567	62798568	BPIFB5	ENSBTAG00000031361	protein_coding	intron_variant,feature_elongation
13	12011722	12011723	CAMK1D	ENSBTAG00000008650	protein_coding	intron_variant,feature_elongation
13	65325199	65325200	EPB41L1	ENSBTAG00000001640	protein_coding	intron_variant,feature_elongation
13	54118567	54118568	FNDC11	ENSBTAG00000027405	protein_coding	upstream_gene_variant
13	64685199	64685200	GDF5	ENSBTAG00000004429	protein_coding	coding_sequence_variant,feature_elongation
13	16131722	16131723	KIN	ENSBTAG00000013925	protein_coding	intron_variant,feature_elongation
13	46428567	46428568	LARP4B	ENSBTAG00000013899	protein_coding	intron_variant,feature_elongation
13	46428567	46428568	LARP4B	ENSBTAG00000013899	protein_coding	intron_variant,feature_elongation
13	35484074	35484075	LYZL1	ENSBTAG00000010330	protein_coding	intron_variant,feature_elongation
13	3701722	3701723	MKKS	ENSBTAG00000034987	protein_coding	intron_variant,feature_elongation
13	79355199	79355200	NFATC2	ENSBTAG00000018270	protein_coding	intron_variant,feature_elongation
13	37604074	37604075	PCSK2	ENSBTAG00000008687	protein_coding	intron_variant,feature_elongation
13	39494074	39494075	RIN2	ENSBTAG00000020382	protein_coding	intron_variant,feature_elongation
13	60138567	60138568	RSPO4	ENSBTAG00000021885	protein_coding	intron_variant,feature_elongation
13	54118567	54118568	SRMS	ENSBTAG00000001985	protein_coding	upstream_gene_variant
13	54078567	54078568	STMN3	ENSBTAG00000038974	protein_coding	upstream_gene_variant
13	60588567	60588568	TBC1D20	ENSBTAG00000013330	protein_coding	intron_variant,feature_elongation
13	60448567	60448568	TCF15	ENSBTAG00000005750	protein_coding	upstream_gene_variant
13	54058567	54058568	TNFRSF6B	ENSBTAG00000027407	protein_coding	upstream_gene_variant
13	64358567	64358568	TRPC4AP	ENSBTAG00000002236	protein_coding	intron_variant,feature_elongation
13	12651722	12651723	USP6NL	ENSBTAG00000019488	protein_coding	intron_variant,feature_elongation
13	79845199	79845200	ZFP64	ENSBTAG00000001512	protein_coding	downstream_gene_variant
13	69875199	69875200	ZHX3	ENSBTAG00000017594	protein_coding	intron_variant,feature_elongation
14	32562960	32562961	C14H8orf34	ENSBTAG00000022588	protein_coding	intron_variant,feature_elongation
14	26942960	26942961	CLVS1	ENSBTAG00000043978	protein_coding	intron_variant,feature_elongation
14	2750481	2750482	DENND3	ENSBTAG00000006132	protein_coding	intron_variant,feature_elongation
14	9140481	9140482	EFR3A	ENSBTAG00000047834	protein_coding	intron_variant,feature_elongation
14	14980481	14980482	NSMCE2	ENSBTAG00000009394	protein_coding	intron_variant,feature_elongation
14	19980481	19980482	PPDPFL	ENSBTAG00000038286	protein_coding	upstream_gene_variant
14	2990481	2990482	PTK2	ENSBTAG00000009578	protein_coding	intron_variant,feature_elongation
14	21522960	21522961	RB1CC1	ENSBTAG00000000878	protein_coding	upstream_gene_variant
14	1260481	1260482	RHPN1	ENSBTAG00000002104	protein_coding	downstream_gene_variant
14	63715964	63715965	SNX31	ENSBTAG00000011271	protein_coding	intron_variant,feature_elongation
14	65025964	65025965	VPS13B	ENSBTAG00000012357	protein_coding	intron_variant,feature_elongation
15	76497151	76497152	AMBRA1	ENSBTAG00000004282	protein_coding	intron_variant,feature_elongation
15	80498525	80498526	bta-mir-12046	ENSBTAG00000050490	miRNA	downstream_gene_variant
15	46836755	46836756	C15H11orf42	ENSBTAG00000027642	protein_coding	upstream_gene_variant
15	25767841	25767842	CADM1	ENSBTAG00000000977	protein_coding	intron_variant,feature_elongation
15	74287151	74287152	EXT2	ENSBTAG00000019644	protein_coding	intron_variant,feature_elongation
15	51846755	51846756	INPPL1	ENSBTAG00000019167	protein_coding	downstream_gene_variant
15	33507841	33507842	JHY	ENSBTAG00000013989	protein_coding	intron_variant,feature_elongation
15	64207151	64207152	KIAA1549L	ENSBTAG00000012846	protein_coding	intron_variant,feature_elongation
15	76787151	76787152	LRP4	ENSBTAG00000008429	protein_coding	downstream_gene_variant
15	17820043	17820044	NPAT	ENSBTAG00000010286	protein_coding	intron_variant,feature_elongation
15	48446755	48446756	OR52A1C	ENSBTAG00000051179	protein_coding	upstream_gene_variant
15	79607151	79607152	OR8J17	ENSBTAG00000049880	protein_coding	upstream_gene_variant
15	51846755	51846756	PHOX2A	ENSBTAG00000019168	protein_coding	intron_variant,feature_elongation
15	80498525	80498526	TNKS1BP1	ENSBTAG00000016469	protein_coding	downstream_gene_variant
16	61507030	61507031	ACBD6	ENSBTAG00000046502	protein_coding	intron_variant,feature_elongation
16	39553976	39553977	DNM3	ENSBTAG00000014319	protein_coding	intron_variant,feature_elongation
16	67138757	67138758	HMCN1	ENSBTAG00000015235	protein_coding	intron_variant,feature_elongation
16	68518757	68518758	KCNK2	ENSBTAG00000004407	protein_coding	intron_variant,feature_elongation
16	79978757	79978758	KDM5B	ENSBTAG00000006175	protein_coding	intron_variant,feature_elongation
16	27423976	27423977	NVL	ENSBTAG00000006718	protein_coding	intron_variant,feature_elongation
16	27423976	27423977	NVL	ENSBTAG00000006718	protein_coding	downstream_gene_variant
16	29403976	29403977	PARP1	ENSBTAG00000000837	protein_coding	intron_variant,feature_elongation
16	67968757	67968758	PLA2G4A	ENSBTAG00000013298	protein_coding	intron_variant,feature_elongation
16	59717030	59717031	RASAL2	ENSBTAG00000015537	protein_coding	intron_variant,feature_elongation
16	41417030	41417031	VPS13D	ENSBTAG00000016080	protein_coding	intron_variant,feature_elongation
16	35103976	35103977	WDR64	ENSBTAG00000005200	protein_coding	intron_variant,feature_elongation
17	50718266	50718267	AACS	ENSBTAG00000005678	protein_coding	downstream_gene_variant
17	50738266	50738267	bta-mir-10166	ENSBTAG00000054297	miRNA	downstream_gene_variant
17	51948266	51948267	DNAH10	ENSBTAG00000016523	protein_coding	intron_variant,feature_elongation
17	52038266	52038267	GTF2H3	ENSBTAG00000007270	protein_coding	intron_variant,feature_elongation
17	4261999	4262000	MND1	ENSBTAG00000000281	protein_coding	intron_variant,feature_elongation
17	51308266	51308267	NCOR2	ENSBTAG00000024603	protein_coding	coding_sequence_variant,feature_elongation
17	25054151	25054152	PCDH10	ENSBTAG00000019977	protein_coding	intron_variant,feature_elongation
17	25054151	25054152	PCDH10	ENSBTAG00000019977	protein_coding	intron_variant,feature_elongation
17	45168266	45168267	PUS1	ENSBTAG00000012990	protein_coding	intron_variant,feature_elongation
17	51468266	51468267	RFLNA	ENSBTAG00000039688	protein_coding	intron_variant,feature_elongation
17	70265851	70265852	SFI1	ENSBTAG00000008996	protein_coding	coding_sequence_variant,feature_elongation
17	52018266	52018267	TCTN2	ENSBTAG00000007271	protein_coding	coding_sequence_variant,feature_elongation
17	50588266	50588267	TMEM132B	ENSBTAG00000006626	protein_coding	intron_variant,feature_elongation
17	35734151	35734152	TRPC3	ENSBTAG00000019021	protein_coding	intron_variant,feature_elongation
17	67805851	67805852	TTC28	ENSBTAG00000012193	protein_coding	upstream_gene_variant
17	68275851	68275852	ZNRF3	ENSBTAG00000022036	protein_coding	intron_variant,feature_elongation
18	16503141	16503142	ABCC12	ENSBTAG00000044191	protein_coding	intron_variant,feature_elongation
18	13403141	13403142	BANP	ENSBTAG00000023745	protein_coding	intron_variant,feature_elongation
18	48549152	48549153	ECH1	ENSBTAG00000016313	protein_coding	intron_variant,feature_elongation
18	62209152	62209153	HSPBP1	ENSBTAG00000003644	protein_coding	downstream_gene_variant
18	15853141	15853142	ITFG1	ENSBTAG00000004805	protein_coding	intron_variant,feature_elongation
18	36809498	36809499	NOB1	ENSBTAG00000020633	protein_coding	downstream_gene_variant
18	10313141	10313142	OSGIN1	ENSBTAG00000012508	protein_coding	intron_variant,feature_elongation
18	15863141	15863142	PHKB	ENSBTAG00000004806	protein_coding	upstream_gene_variant
18	13983141	13983142	PIEZO1	ENSBTAG00000020944	protein_coding	intron_variant,feature_elongation
18	22029498	22029499	RPGRIP1L	ENSBTAG00000012499	protein_coding	intron_variant,feature_elongation
18	14573141	14573142	SPATA2L	ENSBTAG00000033334	protein_coding	downstream_gene_variant
18	10553141	10553142	WFDC1	ENSBTAG00000049788	protein_coding	intron_variant,feature_elongation
19	33938275	33938276	ALDH3A2	ENSBTAG00000039161	protein_coding	upstream_gene_variant
19	7212508	7212509	ANKFN1	ENSBTAG00000021292	protein_coding	intron_variant,feature_elongation
19	43337983	43337984	ARL4D	ENSBTAG00000016847	protein_coding	upstream_gene_variant
19	642508	642509	CA10	ENSBTAG00000034681	protein_coding	intron_variant,feature_elongation
19	22078275	22078276	GLOD4	ENSBTAG00000019160	protein_coding	intron_variant,feature_elongation
19	27678275	27678276	GUCY2D	ENSBTAG00000008773	protein_coding	downstream_gene_variant
19	54947983	54947984	MGAT5B	ENSBTAG00000005104	protein_coding	intron_variant,feature_elongation
19	25028275	25028276	MYBBP1A	ENSBTAG00000007430	protein_coding	intron_variant,feature_elongation
19	45107983	45107984	PLEKHM1	ENSBTAG00000020359	protein_coding	intron_variant,feature_elongation
19	25108275	25108276	SMTNL2	ENSBTAG00000020605	protein_coding	intron_variant,feature_elongation
19	25028275	25028276	SPNS2	ENSBTAG00000007429	protein_coding	downstream_gene_variant
19	11602508	11602509	TBX4	ENSBTAG00000009968	protein_coding	downstream_gene_variant
19	43317983	43317984	U2	ENSBTAG00000052024	snRNA	downstream_gene_variant
19	22138275	22138276	VPS53	ENSBTAG00000018126	protein_coding	intron_variant,feature_elongation
20	7830628	7830629	ARHGEF28	ENSBTAG00000005633	protein_coding	intron_variant,feature_elongation
21	21988341	21988342	CRTC3	ENSBTAG00000010915	protein_coding	downstream_gene_variant
21	4270014	4270015	GABRA5	ENSBTAG00000003392	protein_coding	intron_variant,feature_elongation
21	3960014	3960015	GABRB3	ENSBTAG00000013422	protein_coding	intron_variant,feature_elongation
21	61386716	61386717	PAPOLA	ENSBTAG00000004054	protein_coding	intron_variant,feature_elongation
21	34608341	34608342	PML	ENSBTAG00000015779	protein_coding	intron_variant,feature_elongation
21	59336716	59336717	SERPINA3-7	ENSBTAG00000048094	protein_coding	intron_variant,feature_elongation
21	33428341	33428342	SIN3A	ENSBTAG00000009985	protein_coding	coding_sequence_variant,feature_elongation
21	2070014	2070015	SNORD116	ENSBTAG00000052210	snoRNA	upstream_gene_variant
21	34628341	34628342	STOML1	ENSBTAG00000015772	protein_coding	upstream_gene_variant
21	15920014	15920015	SV2B	ENSBTAG00000027074	protein_coding	intron_variant,feature_elongation
21	65290064	65290065	WDR25	ENSBTAG00000007233	protein_coding	intron_variant,feature_elongation
22	15411675	15411676	ANO10	ENSBTAG00000008893	protein_coding	intron_variant,feature_elongation
22	43614454	43614455	ARF4	ENSBTAG00000016069	protein_coding	intron_variant,feature_elongation
22	43764454	43764455	DNAH12	ENSBTAG00000020802	protein_coding	intron_variant,feature_elongation
22	49454454	49454455	DOCK3	ENSBTAG00000001874	protein_coding	coding_sequence_variant,feature_elongation
22	41356770	41356771	FHIT	ENSBTAG00000014418	protein_coding	intron_variant,feature_elongation
22	57754454	57754455	GRIP2	ENSBTAG00000011896	protein_coding	intron_variant,feature_elongation
22	53754454	53754455	LARS2	ENSBTAG00000007315	protein_coding	intron_variant,feature_elongation
22	13091675	13091676	MYRIP	ENSBTAG00000009430	protein_coding	coding_sequence_variant,feature_elongation
22	28356770	28356771	PDZRN3	ENSBTAG00000018644	protein_coding	intron_variant,feature_elongation
22	35126770	35126771	SLC25A26	ENSBTAG00000037972	protein_coding	intron_variant,feature_elongation
22	14481675	14481676	TRAK1	ENSBTAG00000016076	protein_coding	intron_variant,feature_elongation
22	7221675	7221676	TRIM71	ENSBTAG00000022744	protein_coding	intron_variant,feature_elongation
23	22473086	22473087	7SK	ENSBTAG00000042716	misc_RNA	downstream_gene_variant
23	19220921	19220922	CLIC5	ENSBTAG00000010244	protein_coding	intron_variant,feature_elongation
23	22453086	22453087	CRISP3	ENSBTAG00000012918	protein_coding	intron_variant,feature_elongation
23	35293086	35293087	CSH2	ENSBTAG00000006761	protein_coding	upstream_gene_variant
23	8450921	8450922	NUDT3	ENSBTAG00000019684	protein_coding	intron_variant,feature_elongation
23	39212795	39212796	RNF144B	ENSBTAG00000009055	protein_coding	intron_variant,feature_elongation
23	19890921	19890922	SLC25A27	ENSBTAG00000016302	protein_coding	intron_variant,feature_elongation
24	8210998	8210999	CCDC102B	ENSBTAG00000006726	protein_coding	intron_variant,feature_elongation
24	19596241	19596242	CELF4	ENSBTAG00000004940	protein_coding	intron_variant,feature_elongation
24	29776241	29776242	CHST9	ENSBTAG00000014082	protein_coding	intron_variant,feature_elongation
24	48490406	48490407	CTIF	ENSBTAG00000018901	protein_coding	intron_variant,feature_elongation
24	25796241	25796242	DSG1	ENSBTAG00000013831	protein_coding	intron_variant,feature_elongation
24	49530406	49530407	MYO5B	ENSBTAG00000019455	protein_coding	intron_variant,feature_elongation
24	40410406	40410407	PTPRM	ENSBTAG00000024015	protein_coding	intron_variant,feature_elongation
25	35019267	35019268	CUX1	ENSBTAG00000010659	protein_coding	intron_variant,feature_elongation
25	26019267	26019268	EIF3CL	ENSBTAG00000006543	protein_coding	intron_variant,feature_elongation
25	38839267	38839268	FBXL18	ENSBTAG00000010264	protein_coding	downstream_gene_variant
25	24939267	24939268	IL21R	ENSBTAG00000019567	protein_coding	upstream_gene_variant
25	730035	730036	LMF1	ENSBTAG00000019745	protein_coding	intron_variant,feature_elongation
25	14200035	14200036	MYH11	ENSBTAG00000015988	protein_coding	intron_variant,feature_elongation
25	14200035	14200036	MYH11	ENSBTAG00000015988	protein_coding	intron_variant,feature_elongation
25	26079267	26079268	NUPR1	ENSBTAG00000018016	protein_coding	downstream_gene_variant
25	28269267	28269268	RABGEF1	ENSBTAG00000003842	protein_coding	intron_variant,feature_elongation
25	39619267	39619268	SDK1	ENSBTAG00000004035	protein_coding	intron_variant,feature_elongation
25	22559267	22559268	SLC5A11	ENSBTAG00000003467	protein_coding	intron_variant,feature_elongation
25	28099267	28099268	TPST1	ENSBTAG00000000390	protein_coding	intron_variant,feature_elongation
26	12530464	12530465	ANKRD1	ENSBTAG00000011734	protein_coding	downstream_gene_variant
26	17630464	17630465	BLNK	ENSBTAG00000021358	protein_coding	intron_variant,feature_elongation
26	24773271	24773272	CFAP43	ENSBTAG00000014574	protein_coding	intron_variant,feature_elongation
26	39413271	39413272	GRK5	ENSBTAG00000007981	protein_coding	intron_variant,feature_elongation
26	19573271	19573272	HPSE2	ENSBTAG00000054120	protein_coding	intron_variant,feature_elongation
26	31303271	31303272	RBM20	ENSBTAG00000023891	protein_coding	intron_variant,feature_elongation
26	17510464	17510465	ZNF518A	ENSBTAG00000021357	protein_coding	downstream_gene_variant
27	5590367	5590368	ANGPT2	ENSBTAG00000011034	protein_coding	intron_variant,feature_elongation
27	23651329	23651330	DLC1	ENSBTAG00000015541	protein_coding	intron_variant,feature_elongation
27	5590367	5590368	MCPH1	ENSBTAG00000011032	protein_coding	intron_variant,feature_elongation
27	14140367	14140368	WWC2	ENSBTAG00000012191	protein_coding	intron_variant,feature_elongation
28	35670682	35670683	MAT1A	ENSBTAG00000005963	protein_coding	intron_variant,feature_elongation
28	26680682	26680683	PALD1	ENSBTAG00000008583	protein_coding	intron_variant,feature_elongation
28	2411016	2411017	PGBD5	ENSBTAG00000027205	protein_coding	intron_variant,feature_elongation
29	29665249	29665250	DCPS	ENSBTAG00000002879	protein_coding	intron_variant,feature_elongation
29	22145249	22145250	GAS2	ENSBTAG00000021654	protein_coding	intron_variant,feature_elongation
29	6150042	6150043	NOX4	ENSBTAG00000018540	protein_coding	intron_variant,feature_elongation
29	26655249	26655250	OR10G9G	ENSBTAG00000050511	protein_coding	downstream_gene_variant
29	47831598	47831599	SHANK2	ENSBTAG00000003171	protein_coding	intron_variant,feature_elongation
29	25775249	25775250	ZDHHC13	ENSBTAG00000020642	protein_coding	intron_variant,feature_elongation

## Sheet: Table-S8
Table S8: Overrepresented GO categories among genes showing high XP-CLR scores between cross-bred and Red-Angus popualtion
Term ID	Description	Type	P-Value	Gene Number
GO:0007214	Gamma-aminobutyric acid signaling pathway	BP	0.0474	4
GO:0048519	Negative regulation of biological process	BP	0.0283	88
GO:0048523	Negative regulation of cellular process	BP	0.00679	85
GO:0016192	Vesicle-mediated transport	BP	0.00348	36															Term ID	Description	Type	P-Value	Gene Number
GO:0050808	Synapse organization	BP	0.0336	12															GO:0044707	single-multicellular organism process	BP	0.0056	123
GO:0007528	Neuromuscular junction development	BP	0.0336	5
GO:0032502	Developmental process	BP	6.09e-06	115
GO:0050955	Thermoception	BP	1.28e-05	12
GO:0009888	Tissue development	BP	0.00339	44
GO:0048869	Cellular developmental process	BP	0.0336	73
GO:0009653	Anatomical structure morphogenesis	BP	0.0336	52
GO:0032501	Multicellular organismal process	BP	0.0474	122
GO:0007275	Multicellular organism development	BP	9.22e-05	95
GO:0009266	Response to temperature stimulus	BP	9.22e-05	25
GO:0048513	Animal organ development	BP	0.000807	68
GO:0007423	Sensory organ development	BP	0.0473	18
GO:0042995	Cell projection	CC	0.0474	35
GO:0120025	Plasma membrane bounded cell projection	CC	0.0432	35
GO:0044463	Cell projection part	CC	0.0211	27
GO:0120038	Plasma membrane bounded cell projection part	CC	0.0211	27
GO:0045202	Synapse	CC	0.0211	21
GO:0034702	Ion channel complex	CC	0.0473	12
GO:0017137	Rab GTPase binding	MF	0.0474	9
GO:0009581	Detection of temperature stimulus	BP	0.0474	4
